# Supplementary material for: Are electronic nicotine delivery systems helping cigarette smokers quit? Evidence from a prospective cohort study of U.S. adult smokers, 2015–2016
Source: PLoS One. 2018 Jul 9;13(7):e0198047. doi: 10.1371/journal.pone.0198047 (PMC6037369; doi:10.1371/journal.pone.0198047)
Supplement: S1 Dataset — (CSV) [file pone.0198047.s007.csv]

CaseID	CGADSF	CGCRAVE	CGDYQTY	CGDYQTY_2	CGEV100	CGFRQ30	CGFRQ30_2	CGNOW	CGNOW_2	CGQS1_2	CGQS10_2	CGQS2_2	CGQS3_2	CGQS4_2	CGQS6a_2	CGQS6b_2	CGQS7_2	CGQS8_2	CGQS9_2	CGQSE6	CGQSPY1_2	CGQSPY10_2	CGQSPY2_2	CGQSPY3_2	CGQSPY4_2	CGQSPY5_2	CGQSPY6a_2	CGQSPY6b_2	CGQSPY7_2	CGQSPY8_2	CGQSPY9_2	CGQTATPY	CGQTATPY_2	CGQTPLN	CGREG	CGSTAGE	CGUSE30_2	ECFFLV30	ECFL30_1	ECFL30_2	ECFL30_3	ECFL30_4	ECFL30_5	ECFL30_6	ECFL30_7	ECFL30_9	ECFLV_2_1	ECFLV_2_2	ECFLV_2_3
30	1	1	15	15	1			2	2											0												0	0	5	1	9											0	0	0
31	1	1	8	4	1			2	2											0												0	0	5	2	8											0	0	0
32	0	0	3		1			2												0												0		6	2	12
33	2	1	15		1			2	0	1	1	0	0	0	0	0	0	0	0	1												1		3	2	14	0										0	0	0
34	1	1	12		1			2	0	1	0	1	0	0	0	0	0	0	0	0												0		4	2	17	0
35	2	1	11		1			2	0	1	0	0	1	0	0	0	0	0	0	0												0		4	2	14	0										1	0	0
36	1	0	8	8	1			2	2											0												0	0	5	1	17
37	1	1	2		1	20		1												1												3		2	2	13
39	1	0	10		1			2												0												0		5	1	18
41	9	9	6	7	1			2	2											0												1	0	6	1	18
44	2	1	15		1			2												1												1		2	2	16
45	2	1	10	10	1			2	2											1												0	0	6	2	17
47	1	1	20	20	1			2	2											1	0	0	1	0	0	0	0	0	0	0	0	0	1	3	2	22											0	0	0
51	1	0	15	20	1			2	2											0												0	0	2	0	16
52	1	1	5		1	20		1	0	1	0	0	0	0	0	0	0	0	0	0												1		4	2	17	0
56	0	0	7	6	1	15	15	1	1											0												0	0	5	0	15	1	1	0	1	0	0	0	0	1	0	0	0	0
60	2	1	8	15	1			2	2											0	0	0	0	0	0	0	1	0	0	0	0	0	1	5	0	12
62	0	0	6	2	1	30	7	1	1											0												0	0	5	0	16	1	1	0	0	1	0	0	0	1	0	0	1	0
63	0	1	10		1			2												0												2		1	-2	11
64	2	1	30		1			2	0	1	0	0	0	0	0	0	0	0	0	1												0		6	1	16	0
66	9	0	5		1			2	0											0												0		6	0	15	0
69	2	1	4	4	1			2	2											0												0	0	6	2	14											1	1	1
71	1	1	10	9	1			2	2											0												0	0	5	1	17
75	0	1	8		1	30		1	0	1	0	0	0	0	0	0	0	0	0	0												1		3	-1	16	0
76	2	1	10	20	1	15		1	2											1	0	0	1	1	1	1	1	0	0	0	0	3	4	4	2	10		1	1	0	0	0	0	0	0	0	0	0	0
77	1	1	25		1		2	2	0											1												4		2	1	15	1
78	1	0	10	10	1			2	2											0	0	0	1	0	0	0	0	0	0	1	0	1	20	2	2	20											1	1	0
82	2	1	8	6	1			2	2											1	0	1	1	0	0	0	0	0	0	0	0	1	1	2	2	32		1	0	1	0	0	0	0	0	0	0	0	0
85	2	1	25	20	1			2	2											1												0	0	5	2	13											0	0	0
87	1	1	10	10	1	23		1	2											0												0	0	6	-2	15											0	0	0
101	1	0	3	1	1		15	2	1											0	1	0	1	0	0	0	0	0	0	0	0	2	1	5	0	17	1	1	0	1	0	1	0	0	0	0	0	0	0
103	0	0	2	2	1		17	2	1											0	0	0	0	0	0	0	0	0	0	0	0	0	2	5	0	19	1										0	0	0
108	1	1	5		1	20		1												0												2		4	2	15		0
118	2	1	15	12	1			2	2											0												0	0	4	2	16		1	1	1	0	1	1	0	1	0	1	1	0
124	1	1	8		1			2												0												0		5	0	11		1	1	1	0	1	0	0	0	1
137	1	1	8	8	1			2	2											0												0	0	3	2	19											0	1	0
141	0	0	6		1	3		1												0												1		5	-1	18
144	1	1	7		1		3	2	0	1	0	0	0	0	1	1	1	0	0	1												0		4	1	12	1										0	0	0
146	0	0	1		1	2		1												0												0		6	-2	18
147	2	0	20		1			2												1												3		4	2	13
149	2	1	15		1			2												1												0		3	2	14
158	2	0	10		1			2	0	1	1	0	1	0	0	0	0	0	0	1												2		3	2	18	0	1	0	0	0	0	0	0	1	0	1	0	0
159	1	1	10		1			2												0												0		3	2	13		1	0	0	0	0	0	0	1	0
160	1	1	15	20	1			2	2											0												0	0	5	0	18
161	1	1	5	6	1	20		1	2											1	1	1	1	1	0	1	1	1	1	0	1	2	2	3	2	22											0	0	1
162	2	1	20	20	1			2	2											0												0	0	6	-2	13
167	1	1	1	10	1	10		1	2											1	0	0	1	0	1	0	0	0	0	0	0	2	2	2	2	19											1	1	0
168	1	0	8		1			2												0												0		6	2	18
174	1	1	7	4	1			2	2											0												0	0	5	2	17											0	0	0
186	1	0	12		1			2	0	1	0	0	0	0	0	0	0	0	0	0												3		1	2	28	0
187	1	1	15	15	1			2	2											0												0	0	5	1	19		1	1	0	0	0	0	0	0	0	1	0	0
188	1	1	1		1	4		1												1												0		2	2	13
190	1	0	5	4	1			2	2											0												0	0	4	1	16
203	1	1	10		1			2												0												4		2	2	17
210	1	1	10	6	1		8	2	1											0	1	0	1	1	1	0	0	0	0	1	1	1	4	5	2	18	1	1	0	1	1	0	1	0	1	0	0	1	0
212	2	1	10		1			2												1												0		4	2	16		0
214	2	1	10		1			2												1												3		2	2	9		1	1	1	0	0	0	0	1	0
239	1	1	15	15	1			2	2											0												0	0	5	1	18
243	0	1	1	2	1	12	10	1	1											0												0	0	1	2	24	1	1	0	1	0	1	0	0	0	0	0	1	0
244	1	1	2	1	1	15	10	1	1											0												0	0	6	1	20	1
246	1	1	20	20	1			2	2											1	0	0	0	0	1	0	0	0	0	0	0	5	4	4	-2	20		1	1	0	1	1	0	1	1	0	1	1	0
269	1	1	30	20	1			2	2											0	1	0	0	0	0	0	1	0	1	0	0	0	2	6	-1	15
278	1	1	35		1			2												0												3		5	-2	20
282	1	9	15	8	1			2	2											0												0	0	5	1	14
286	2	1	15	15	1			2	2											1	0	0	1	0	0	0	1	0	0	0	0	2	3	3	2	15
291	1	0	2		1	30		1												0												0		2	2	17
296	1	0	10		1			2	0	1	1	0	0	0	0	0	0	0	0	0												6		4	2	17	0										0	0	0
302	1	1	5	4	1			2	2											1	0	0	1	0	0	0	1	0	0	0	0	0	1	4	1	14											0	0	0
303	2	1	20		1			2												0												0		3	1	14
310	2	1	4		1	27		1												0												0		5	2	15		1	0	1	0	0	0	0	1	0
323	2	1	20	20	1			2	2											0												0	0	6	0	12											0	0	0
337	2	1	15		1			2												1												2		5	2	18
338	1	1	10		1			2												0												2		2	-2	18
340	1	1	10	9	1			2	2											0												1	0	5	1	15
344	2	1	20	20	1			2	2											1												1	0	5	2	12											0	0	0
346	2	1	20	30	1			2	2											1												0	0	5	2	30											0	0	0
348	2	1	15		1			2												1												2		2	2	14		1	1	1	0	0	0	0	1	0
357	2	1	25	20	1			2	2											0												2	0	4	2	13											0	0	0
361	2	0	12	7	1			2	2											1												0	0	5	2	21		0									0	0	0
368	2	1	10		1			2												0												1		3	2	17
374	0	0	5	5	1	25	26	1	1											0												1	0	4	2	26	1
376	2	1	20		1			2												0												0		1	2	12
378	2	1	1	2	1		29	2	1											0	1	0	0	0	0	0	0	0	0	0	0	3	1	1	2	11	1										0	0	0
379	2	1	20	20	1			2	2											0												1	0	4	2	15		0									0	1	0
380	1	1	8	6	1	22	25	1	1											1	1	0	1	0	0	0	1	0	0	0	0	12	20	3	2	14	1
383	2	1	10		1			2	0	1	0	0	0	0	0	0	0	0	0	0												0		3	2	16	0
388	2	9	-9	30	1			2	2											0												-9	0	6	0	-9
390	1	9	30		1			2	0	1	0	0	0	0	0	0	0	0	0	0												0		4	2	10	0
393	1	0	4	4	1	20	20	1	1											0	1	0	1	1	1	0	0	0	0	0	0	1	4	2	0	18	1	1	0	1	0	0	1	0	1	1	0	1	0
394	2	1	60	60	1			2	2											0												0	0	6	-2	11											0	0	0
395	2	1	20	20	1			2	2											0	1	0	0	0	0	0	0	0	0	0	0	2	3	4	2	14
400	1	1	25	20	1			2	2											0												0	0	5	2	67
401	1	9	10	15	1	15		1	2											1												1	0	2	0	16		1	1	0	0	0	0	0	1	0	0	0	0
404	1	1	7	8	1			2	2											0												0	0	6	0	18											0	0	0
413	2	1	20		1			2												1												2		3	-2	21		1	0	0	0	0	0	0	1	0
417	9	0	4		1			2	0	1	0	1	1	1	0	0	0	0	0	1												0		4	2	16	0	1	0	1	0	1	0	1	0	0	1	1	0
418	2	1	20	20	1			2	2											1	0	0	1	0	0	0	1	1	0	1	0	3	2	3	2	15
420	1	1	20	20	1	20	20	1	1											1	1	0	0	0	0	0	0	0	0	0	0	2	1	2	2	16	1										0	0	0
427	0	0	3		1	10		1												0												0		6	-1	16
428	1	0	20	20	1			2	2											0												0	0	6	1	18
431	2	1	20	20	1			2	2											0												0	0	5	2	18											0	1	0
432	2	1	20	12	1			2	2											0												0	0	5	1	21
434	1	0	6		1			2												1												1		4	1	14		1	0	0	0	0	0	0	1	0
436	1	9	2	2	1	28	14	1	1											0												0	0	6	2	12	1
439	1	1	20	30	1			2	2											1	0	0	0	0	0	0	1	0	0	0	0	2	2	1	1	15
442	2	1	20	20	1			2	2											1												0	0	5	2	16											1	0	0
454	0	0	20	20	1	5	5	1	1											0												12	0	1	0	8	1
457	2	1	40	40	1			2	2											0												1	0	3	2	14
459	2	0	8	11	1			2	2											0												0	0	5	1	19
462	1	1	2	2	1	5	30	1	1											1												2	0	2	2	16	1
463	1	0	10	10	1			2	2											0												0	0	4	1	18
464	1	1	4	6	1			2	2											0												1	0	3	2	18											0	0	0
465	2	1	15	20	1			2	2											0												0	0	5	0	18
471	1	0	7		1	22		1	0	1	0	0	0	0	0	0	0	0	0	0												0		5	1	21	0										0	1	0
475	2	1	20	20	1			2	2											0												0	0	6	-1	16
479	9	9	20	20	1			2	2											1												0	0	5	2	14
483	2	1	30	25	1			2	2											1												0	0	4	2	17		1	0	0	0	0	0	0	1	0	0	0	0
490	0	0	10		1			2	0	1	0	0	0	0	0	0	0	0	0	0												0		6	2	16	0
498	1	9	20	20	1			2	2											0												0	0	5	1	16
501	2	1	15		1			2	0	1	1	0	-8	1	0	0	0	0	0	0												1		3	2	13	0
505	0	0	2		1	15		1												0												0		6	-1	15
511	2	1	10	15	1			2	2											0												0	0	6	0	15											1	1	0
518	1	1	20	20	1			2	2											0												3	0	5	2	15
520	9	0	1	1	1	16	9	1	1											0	1	0	1	1	0	0	0	0	0	0	0	28	2	1	2	32	1										1	1	0
528	2	1	8	6	1			2	2											1												1	0	5	2	15
533	1	1	20	15	1			2	2											0												0	0	5	1	14											0	0	0
540	2	1	-9		1			2												0												0		6	2	19		1	1	1	0	0	0	0	0	0
543	1	1	30	30	1			2	2											0												0	0	6	1	12											0	1	0
552	2	1	20	15	1			2	2											0	0	0	1	0	0	0	1	0	0	0	0	0	2	6	-2	17
554	2	1	15	20	1			2	2											1												0	0	5	2	14		1	0	0	0	0	0	0	1	0	0	0	0
556	1	1	10	10	1			2	2											0												0	0	5	2	16
558	2	1	10	10	1	20		1	2											1	0	0	1	0	0	0	1	0	0	0	0	7	3	5	1	16											0	0	0
576	2	1	10		1			2	0											1												0		6	1	17	0										0	0	0
581	1	0	15	2	1			2	2											1												0	0	6	2	13											0	0	0
583	2	1	25	25	1			2	2											1	1	0	1	0	0	0	1	0	0	0	0	0	1	5	2	15											0	0	0
584	2	1	12		1			2												0												2		3	2	14
586	0	0	4		1	2		1	0											0												0		5	1	18	0										0	0	0
589	1	9	4	5	1			2	2											0												0	0	4	0	16
592	1	9	10	4	1	20	15	1	1											0												0	0	6	1	20	1
593	1	1	20	20	1			2	2											0												0	0	6	-2	14											0	0	0
596	1	1	5	10	1	15		1	2											1	1	1	1	1	1	0	1	1	1	1	1	7	10	3	-1	20		1	1	1	1	1	0	1	0	0	1	1	1
598	0	0	20	20	1			2	2											0												0	0	5	2	15
603	2	1	20	20	1			2	2											0												0	0	5	2	12											0	0	0
606	1	1	6		1	25		1	0	1	0	0	0	0	0	0	1	0	0	0												2		3	2	14	0
609	1	0	6		1			2	0	1	0	1	0	0	0	0	0	0	0	0												0		3	2	5	0
616	2	1	10		1			2												1												5		1	2	14
618	1	1	10	6	1			2	2											0												0	0	3	2	18
620	2	1	17		1		2	2	0	1	0	0	0	1	1	0	1	0	0	1												4		3	2	13	1										0	1	1
628	1	0	8	10	1			2	2											0	1	1	1	0	0	0	1	1	1	0	0	2	3	3	2	15
632	1	1	15	10	1			2	2											0	1	0	0	0	0	0	1	0	0	0	0	0	1	5	2	17
656	2	1	25		1			2	0	0	0	1	0	1	1	0	0	0	0	1												0		4	0	15	0	1	0	0	0	0	0	0	1	0	0	0	0
661	2	1	15	15	1			2	2											1												1	0	5	2	17		1	0	0	1	1	0	0	1	0	0	0	0
662	1	1	10		1			2	0	1	0	0	0	0	0	0	0	0	0	0												1		2	1	21	0
681	2	1	20	20	1			2	2											0												0	0	4	2	18
696	2	1	10		1			2												0												0		6	-2	26
707	2	0	4	4	1			2	2											0												0	0	4	1	16
709	1	1	10	15	1			2	2											1												0	0	5	1	14											0	0	0
712	1	1	10	2	1	20	10	1	1											1												2	0	1	1	13	1
717	2	1	30	30	1			2	2											1	1	0	0	0	0	0	1	1	0	0	0	0	1	5	2	14											1	0	0
725	2	1	12	13	1			2	2											0												0	0	5	1	13
732	0	0	2	6	1	30	15	1	1											0	0	0	1	0	1	0	0	0	0	0	0	0	20	4	2	13	1										0	0	0
734	0	1	2		1	10		1	0	0	0	0	0	0	0	0	0	0	0	0												0		2	1	14	0										0	0	0
736	1	0	20	15	1			2	2											1												0	0	6	2	11											0	0	0
739	1	1	15	15	1			2	2											0												1	0	3	1	19											0	0	0
742	2	1	6	10	1			2	2											0												3	0	4	2	17
743	-8	-8	5		1		30	2	0											0												0		4	-8	18	1
747	1	1	-9		1	2	1	1	0	0	0	1	0	0	0	0	0	0	0	0												0		5	2	18	1										0	0	0
748	2	1	7		1			2												1												4		2	2	12
754	0	0	10	10	1			2	2											0												0	0	5	0	39
755	0	0	2	5	1	10	20	1	1											0	1	0	1	0	0	0	0	0	0	0	0	0	1	2	2	10	1
764	2	1	40		1		2	2	0	1	0	0	0	0	0	0	0	0	0	0												0		6	1	12	1										0	0	0
767	2	1	20		1			2												1												0		5	2	15
769	1	1	20	20	1			2	2											0												0	0	3	0	17
773	1	1	10	10	1			2	2											1												0	0	6	1	13
784	2	1	20	20	1			2	2											1												0	0	5	2	15
786	1	1	10	10	1			2	2											1	1	0	1	1	1	1	0	0	0	0	0	3	12	3	0	14		1	1	0	0	0	0	0	0	0	1	1	0
799	2	1	20		1			2												1												0		5	2	21
805	0	1	1		1	4		1	0	1	0	0	0	0	0	0	0	0	0	0												0		5	-1	18	0										0	0	0
808	2	1	50	60	1			2	2											1												0	0	6	2	16
812	-9	1	35	25	1			2	2											1												1	0	5	2	14											0	0	0
818	2	1	30		1			2	0	1	1	0	0	0	0	0	0	0	0	0												1		6	2	15	0
840	2	1	20	20	1			2	2											0	0	0	1	0	1	0	0	1	0	0	0	2	1	3	2	11											0	0	0
853	2	1	20	20	1			2	2											1												2	0	5	1	16											0	0	0
859	2	0	10	6	1			2	2											1												0	0	6	2	19
882	1	1	25	25	1			2	2											0												0		5	1	13
889	2	1	12	30	1			2	2											1												2	0	5	2	12
892	2	1	3		1			2												0												3		3	2	15
903	9	1	1		1	1		1	0	1	0	1	0	0	0	1	0	0	0	0												3		2	2	15	0
905	2	1	30		1			2												1												1		4	2	12
913	2	1	10		1			2												0												0		6	0	10
918	1	0	8	5	1			2	2											1												0	0	4	1	18
919	1	0	8		1			2	0											0												0		6	1	14	0										0	0	0
924	0	0	20		1			2	0											0												0		1	0	14	0
940	1	1	16	18	1			2	2											1	1	1	0	0	0	0	0	0	0	0	0	1	1	3	2	18											0	0	0
944	1	0	5		1	15		1	0	0	0	0	0	0	0	0	0	0	0	1												2		2	0	21	0
947	2	1	5	8	1	30	20	1	1											0												0	0	5	1	14	1	1	0	0	0	0	0	0	1	0	0	0	0
948	2	1	25	25	1			2	2											1	1	0	1	0	0	0	0	0	1	1	0	2	2	5	2	13											1	0	0
950	2	1	10		1			2												0												1		4	2	18
951	2	1	20	20	1			2	2											1												0	0	5	2	13											0	0	0
952	1	1	10	10	1	25	30	1	1											0	1	1	1	0	0	0	0	0	0	0	0	10	5	1	2	16	1
957	1	0	3	4	1			2	2											0												0	0	4	2	13		0									0	1	0
961	1	0	10		1			2												1												0		5	2	19
966	0	1	2		1	3		1	0	1	0	0	0	0	0	0	0	0	0	0												1		4	1	20	0										1	0	0
970	1	0	7		1	25		1												0												0		3	2	10
973	1	0	10	15	1			2	2											0												0	0	3	2	17											0	0	0
976	1	1	20	20	1			2	2											0												0	0	6	1	8
987	1	1	7	6	1			2	2											0												0	0	5	0	21											0	0	0
988	2	1	20		1			2												0												0		5	2	15
995	0	1	2		1	2		1												0												0		1	-1	16
1000	1	0	14	3	1			2	2											0												0	0	6	0	16											0	0	0
1014	2	1	30	25	1			2	2											1												0	0	4	2	17											0	0	0
1017	2	0	15	10	1	30	30	1	1											0	1	0	1	0	0	1	0	0	0	0	0	0	5	5	2	12	1
1019	1	9	12	10	1			2	2											0												0	0	5	0	13
1020	1	1	2	1	1	5	12	1	1											1	1	0	1	0	0	0	0	0	0	0	0	3	3	3	2	16	1										0	0	0
1034	2	1	25		1			2												1												0		5	1	13
1037	0	0	1		1	1		1												0												1		2	0	12
1038	0	1	3		1	1		1	0	1	0	0	0	0	0	0	0	0	0	0												1		6	-1	15	0
1043	1	1	10		1			2	0	0	1	1	0	0	0	1	0	0	0	0												2		4	2	13	0	1	1	0	1	0	0	0	0	0	0	0	1
1044	1	1	25	20	1			2	2											0	0	0	1	0	0	0	0	0	0	0	0	2	5	5	2	16											0	1	0
1052	2	1	10	10	1			2	2											1												2	0	4	2	10											0	0	0
1054	1	0	70		1			2	0	1	0	0	0	0	0	0	0	0	0	0												1		6	2	15	0
1058	1	1	10		1			2	0	1	1	0	0	0	0	0	0	0	0	0												1		2	2	14	0										0	0	0
1059	1	1	15	10	1			2	2											0												0	0	5	0	27
1064	1	1	5	8	1	15		1	2											0	1	0	1	0	0	0	0	0	0	0	0	0	3	3	0	16											1	0	0
1075	2	1	20	20	1			2	2											0												0	0	5	2	13
1077	2	1	20	20	1			2	2											0												0	0	4	2	12
1087	0	0	12		1	10		1												0												0		5	0	15
1089	1	1	10	2	1		20	2	1											0												0	0	5	-1	18	1
1090	2	1	20	20	1			2	2											0												0	0	5	2	12
1091	1	1	20	20	1			2	2											1												2	0	3	2	17											0	0	0
1094	2	1	20		1			2												1												3		5	2	16		1	0	0	0	0	0	0	1	0
1097	2	9	30	30	1			2	2											0												0	0	5	0	16
1111	2	1	20		1			2												1												5		1	2	17
1124	1	1	30	30	1			2	2											0												0	0	6	1	18											0	0	0
1135	1	1	9	6	1	20		1	2											0	1	0	1	0	0	0	0	0	0	0	1	3	2	3	2	17											1	0	0
1136	2	1	15	8	1			2	2											0	0	0	1	0	0	0	0	1	1	0	0	1	3	3	2	16											0	0	0
1137	1	1	3	4	1	2	15	1	1											0	1	0	1	0	0	0	0	0	0	0	0	0	2	2	2	17	1										0	0	0
1150	1	0	20		1			2												0												0		6	1	26		1	1	0	0	0	0	0	0	0
1158	2	1	30	30	1			2	2											0												0	0	5	2	17
1166	2	1	6	5	1	15	10	1	1											1	1	0	1	0	0	1	0	0	0	0	0	3	3	3	2	16	1										0	0	0
1168	2	1	55	40	1			2	2											0												0	0	6	2	18
1170	2	1	10		1			2												0												3		3	2	14
1186	1	1	8	6	1			2	2											0												0	0	5	1	17
1188	2	1	20	15	1			2	2											1	0	0	1	0	1	0	1	1	0	0	0	2	3	4	2	13											0	1	0
1195	1	0	40	40	1			2	2											0												0	0	6	-2	15
1199	2	1	20	25	1			2	2											0												0	0	6	2	16
1209	2	0	10	10	1			2	2											0												0	0	5	2	20
1214	2	1	15	20	1			2	2											0												1	0	4	2	18											0	0	0
1217	1	1	5	6	1	7		1	2											0												2	0	4	2	16											0	0	0
1226	2	0	7	6	1			2	1											0	0	1	1	1	1	0	1	1	1	1	0	0	4	3	0	16	0										1	1	1
1228	1	1	8	4	1		30	2	1											1	1	1	1	0	0	0	1	1	0	0	0	12	6	4	1	20	1
1232	2	1	40		1			2												0												0		5	2	12
1235	0	0	60		1			2	0	0	0	0	0	0	0	0	0	0	0	-9												0		-9	0	14	0
1257	1	1	10	2	1	20	5	1	1											1	1	0	1	0	0	0	1	0	0	0	1	5	3	4	2	22	1										0	0	0
1261	2	1	20	15	1			2	2											0	1	1	1	0	0	0	0	0	0	0	0	0	2	5	1	12											0	0	0
1262	2	1	15	4	1			2	2											1	0	0	1	0	0	0	1	1	0	0	0	0	2	3	2	11											0	0	0
1264	1	1	10		1			2												1												0		5	2	21
1272	2	1	20	20	1			2	2											0												0	0	6	1	12		1	1	0	0	0	0	0	1	0	0	0	0
1274	1	0	10	10	1			2	2											0												0	0	5	2	15											0	0	0
1275	1	1	20	20	1			2	2											1												0	0	6	2	16
1277	1	0	9		1			2												0												0		3	1	18
1279	2	1	8	10	1			2	2											0	0	0	1	0	1	1	0	0	0	0	0	0	1	5	0	14											1	0	0
1292	1	1	2	1	1	10	7	1	1											0	0	1	1	0	0	0	0	0	0	0	0	1	1	3	2	18	1	0									0	0	0
1303	1	1	4		1			2												0												1		5	2	15
1305	2	0	1	2	1	2	15	1	1											0	1	1	1	0	1	0	1	0	1	0	0	5	15	2	0	18	1	1	1	1	0	0	1	1	1	0	1	0	0
1313	1	1	15	15	1			2	2											0												0	0	5	2	22
1319	1	1	20	10	1			2	2											1												3	0	2	2	14		1	0	0	0	0	0	0	1	0	0	0	0
1324	2	1	20	15	1			2	2											1												0	0	5	2	12		1	0	1	1	1	0	0	0	0	0	1	1
1325	0	0	10		1	15		1												0												0		5	0	35
1329	2	1	15	20	1			2	2											0	1	1	0	1	0	0	0	0	0	0	0	1	1	5	2	16		1	1	1	0	0	0	0	0	0	0	1	0
1338	1	1	3		1	25		1	0	1	0	0	0	0	0	0	0	0	0	0												1		2	2	18	0										0	0	0
1344	2	1	7	10	1			2	2											1												0	0	5	1	19
1351	2	1	25	20	1			2	2											1	0	0	1	1	1	0	1	0	0	0	0	1	2	1	0	16											0	0	0
1357	2	1	10		1			2												1												1		4	2	15
1371	1	1	3	3	1	20	18	1	1											0	1	0	1	0	0	0	0	0	0	0	0	1	2	4	2	15	1
1382	2	1	7	2	1		7	2	1											1	0	1	1	1	1	0	0	0	0	0	0	2	2	3	2	13	1										0	0	1
1383	2	1	30		1			2												1												0		5	2	13
1385	1	0	15	15	1			2	2											0												0	0	6	-1	14
1393	2	1	25		1			2												0												2		2	2	15		1	1	0	0	0	0	0	1	0
1398	2	1	20	10	1		30	2	1											0	1	0	1	0	0	0	0	0	0	0	0	2	2	4	2	18	1	1	0	0	0	0	0	0	1	0	0	0	0
1409	2	1	10		1			2												0												3		1	2	25
1418	2	1	15	20	1			2	2											0												0	0	4	2	18
1421	1	1	20	10	1	15	15	1	1											0												0	0	3	0	16	1	1	1	0	0	0	0	0	1	0	1	0	0
1428	1	1	10	1	1		4	2	1											1	0	0	1	0	0	0	0	1	0	0	0	-9	3	4	2	17	1
1435	1	1	20	5	1		10	2	1											1	0	0	0	0	0	0	0	1	0	0	0	4	2	3	2	13	1	0									0	0	0
1437	2	1	10		1			2	0	0	0	1	0	0	1	1	1	0	0	1												4		3	2	21	0										0	0	0
1443	9	1	3		1	20		1												0												0		5	0	17
1444	1	0	20		1			2												0												0		5	2	14
1449	2	0	10		1			2												0												0		4	2	17
1454	0	1	3		1	10		1												1												2		6	-2	16
1474	2	0	20	10	1			2	2											0												0	0	6	1	14											0	0	0
1481	2	1	15	16	1			2	2											0	0	0	1	0	0	0	0	0	0	0	0	0	1	2	2	17
1487	2	1	20		1			2	0	1	0	0	0	0	0	0	0	0	0	1												0		6	1	15	0										0	0	0
1488	1	0	3	4	1	11	18	1	1											0	1	0	1	0	0	1	0	0	0	0	0	2	5	4	2	15	1										0	0	0
1492	0	0	2		1	20		1												1												0		6	2	16		0
1494	1	0	5	5	1	20	20	1	1											0												0	0	3	0	18	1
1507	2	1	15	15	1			2	2											1												0	0	3	2	13		1	1	1	0	0	0	0	1	0	1	1	0
1508	1	1	30	30	1			2	2											1												0	0	4	0	13
1511	1	9	16	16	1			2	2											0	0	0	1	1	1	1	0	1	1	1	0	1	2	5	1	43											1	0	0
1512	1	1	20		1			2	0	0	1	1	0	1	0	0	0	0	0	0												0		5	1	16	0	1	0	1	0	0	0	1	1	0	0	1	0
1513	1	1	4		1			2	0	0	1	1	0	0	0	0	0	0	0	0												0		3	2	21	0
1514	2	1	20	20	1			2	2											0												0	0	4	2	14		1	0	1	0	1	0	0	0	0	0	1	0
1520	2	1	3	8	1			2	2											0												0	0	4	2	12
1522	1	1	12	8	1	25	25	1	1											0												0	0	4	2	20	1	1	0	0	0	0	0	0	1	0	0	0	0
1523	2	1	10	10	1			2	2											0												1	0	5	0	14											0	0	1
1524	0	0	25	25	1			2	2											1												0	0	6	-2	16											0	0	0
1532	1	0	8	9	1			2	2											0												0	0	5	2	40
1538	2	1	8	7	1			2	2											1												0	0	6	2	16											0	0	0
1541	1	9	15	15	1			2	2											0												0	0	6	1	16
1544	2	1	20	20	1			2	2											1												0	0	4	2	16											0	0	0
1547	2	1	10	10	1			2	2											0												5	0	5	2	18
1562	2	1	20	25	1			2	2											0												2	0	5	1	12		0									1	0	0
1563	2	1	4	6	1			2	2											1												0	0	3	2	16											0	0	0
1564	2	1	5		1			2												0												2		5	2	9		1	0	0	0	0	0	0	0	1
1566	2	1	5	10	1			2	2											0	1	0	1	0	0	0	0	0	0	0	0	3	5	4	2	16											0	1	0
1569	1	0	2	2	1	20	20	1	1											0												0	0	6	-1	17	1
1570	2	1	15	10	1			2	2											1	0	0	1	0	0	0	0	0	0	0	0	1	2	2	1	21											0	0	0
1572	1	0	1	1	1	14	5	1	1											1												0	0	3	-1	18	1
1573	2	1	15	12	1			2	2											0	1	0	1	1	1	1	0	1	0	0	0	3	1	2	2	8											0	0	0
1582	2	1	30	30	1			2	2											1												0	0	6	-1	16											0	0	0
1593	1	0	5		1	4		1	0	1	0	0	0	0	0	0	0	0	0	1												3		3	1	25	0
1597	2	1	25	20	1			2	2											0												0	0	5	1	12
1607	2	1	20		1			2												1												5		3	2	15		1	1	0	0	0	0	0	1	0
1614	1	1	10		1			2												0												0		5	2	12		1	1	1	0	0	0	0	0	0
1616	2	1	30		1			2												0												2		5	2	15
1618	1	1	15	20	1			2	2											0												0	0	5	2	14		1	0	1	0	0	0	0	0	0	0	1	0
1623	1	1	20	40	1	20		1	2											1	1	0	1	1	0	0	1	0	0	0	0	1	1	5	0	28											0	0	0
1627	1	0	2	2	1		2	2	1											1	1	1	0	0	0	0	0	1	0	0	0	10	10	2	1	13	1	1	1	0	0	0	0	0	1	0	1	0	0
1633	1	1	25	30	1			2	2											0												0	0	3	2	14											0	0	0
1637	2	1	10		1			2												1												0		5	2	10		1	0	1	0	0	0	0	0	0
1646	1	1	4	6	1			2	2											0												2	0	4	2	12		0									0	0	0
1663	1	1	20	15	1			2	2											0												0	0	5	2	30
1665	2	1	20	20	1			2	2											1	0	0	1	0	0	0	0	0	0	0	0	1	1	4	2	15											0	1	0
1668	2	0	20	20	1			2	2											1												0	0	5	1	13											0	0	0
1670	2	1	20	10	1			2	2											0												0	0	6	-2	14
1671	2	0	10	7	1			2	2											0												0	0	5	-1	11											0	1	0
1676	2	1	15		1			2												0												0		5	1	16		1	0	1	0	1	0	0	1	0
1677	1	0	10	15	1			2	2											0												0	0	6	1	16											0	0	0
1683	2	1	1	2	1	5	20	1	1											0	1	0	1	0	0	0	0	0	0	0	0	8	12	1	0	30	1										1	0	0
1694	2	1	7	10	1			2	2											1	1	1	1	1	1	0	1	0	0	0	0	4	2	1	2	12		0									0	0	0
1698	2	1	25	20	1			2	2											1												0	0	4	2	17											0	0	0
1707	2	1	10	10	1			2	2											0												0	0	6	2	15
1708	1	1	4		1	10		1	0	0	0	1	0	0	1	0	1	0	0	0												3		3	2	17	0	1	1	1	0	0	1	0	1	0	1	0	0
1712	2	1	10	20	1			2	2											0	1	0	1	0	1	0	1	0	0	0	1	0	2	5	0	16											0	0	0
1723	2	1	25	30	1			2	2											0												0	0	4	2	12											0	0	0
1726	2	1	15	18	1			2	2											0												0	0	5	2	16											0	0	0
1727	0	0	2	1	1	2	3	1	1											0												4	0	5	2	12	1
1728	1	0	30	30	1			2	2											0												0	0	5	1	17
1729	0	0	20		1	15		1	0											0												0		5	2	19	0
1746	1	1	10	8	1			2	2											0												0	0	6	1	15
1748	1	1	2	1	1	15	5	1	1											0												24	0	5	1	15	1
1752	2	1	20		1			2												0												0		5	2	18		0
1758	2	-9	10	15	1			2	2											0	1	0	1	0	0	0	0	0	0	1	1	4	4	1	2	-9
1764	9	0	45		1	18		1												0												10		5	0	13		1	0	1	0	0	0	0	0	0
1767	2	1	20		1			2	2											1												0		2	1	18
1768	2	1	10		1			2	0	1	0	1	0	0	0	1	0	0	0	1												0		4	2	9	0										0	1	0
1779	1	1	13	13	1			2	2											0												0	0	5	1	12		1	1	0	0	0	0	0	0	0	1	0	0
1781	2	1	10	7	1			2	2											0												0	0	6	1	35		1	1	1	0	1	0	0	1	0	1	1	0
1785	1	1	10		1			2												0												0		4	2	7
1788	1	1	20	20	1			2	2											1												0	0	3	2	14		1	0	1	0	1	0	0	0	0	0	1	0
1791	2	1	20	15	1			2	2											1	0	1	1	0	0	0	1	1	1	0	0	3	5	2	2	15
1795	2	1	20	20	1			2	2											0												0	0	5	-1	13											1	0	0
1796	2	1	30		1			2												0												0		6	2	14
1798	2	1	20	20	1			2	2											1												0	0	5	2	12		1	0	1	0	0	0	0	0	0	0	1	0
1808	2	1	17	17	1			2	2											0												0	0	4	2	16											1	1	0
1812	0	1	12	12	1			2	2											1												1	0	3	0	13											0	0	0
1830	2	1	20	25	1			2	2											0												0	0	5	1	14											0	0	0
1832	2	1	15		1			2												0												0		6	2	16
1839	2	1	25	10	1			2	2											0	1	0	1	0	0	0	0	0	0	0	0	0	2	4	1	17
1840	0	1	1		1	5		1												1												-8		2	2	21		0
1843	1	1	10		1	5		1	0	0	0	0	0	0	0	0	0	0	0	0												2		5	2	16	0
1847	1	1	10	2	1			2	2											0												0		2	2	18
1851	2	1	25		1			2												1												1		4	2	14
1853	2	1	15		1			2												0												0		-9	1	13
1856	2	1	10	15	1			2	2											1												0	0	4	-1	18		1	1	0	0	0	0	0	1	1	1	0	0
1857	-9	1	5	2	1	24		1	1											0												0		2	1	19	0	1	1	1	1	1	1	0	1	1
1858	1	1	8	10	1			2	2											0	0	1	1	0	0	1	0	0	0	0	0	8	5	3	2	17											0	0	0
1861	1	0	3	3	1			2	2											0												0	0	6	0	35
1866	2	1	40		1			2	2											0												0		5	2	22
1875	2	0	10		1			2	0	1	1	0	0	0	1	0	0	0	0	0												0		5	1	19	0
1876	1	9	8		1	20		1												1												4		3	2	13
1887	0	0	15	20	1			2	2											1	0	0	0	1	1	0	0	0	0	0	0	6	10	4	1	18		1	1	1	0	0	0	0	0	0	1	1	0
1891	2	1	15		1			2												1												2		4	2	16		1	0	0	0	0	0	0	1	0
1895	0	0	1	-9	1	2		1	2											0	1	1	0	-8	1	0	0	0	0	1	1	2	2	2	2	35
1898	1	1	10	10	1			2	2											1	0	0	1	0	0	0	0	1	0	0	0	1	1	2	2	15											0	1	0
1906	2	1	2		1	20		1												1												2		4	2	10		1	0	0	0	0	0	0	1	0
1911	2	1	35	20	1			2	2											1												0	0	6	0	11											1	0	0
1912	0	0	15	10	1	20	15	1	1											0												0	0	6	0	19	1
1914	1	1	10		1			2												1												0		3	2	17
1917	1	1	3	2	1	10	12	1	1											0	1	0	1	0	0	0	0	0	0	0	0	5	10	5	2	30	1
1921	2	1	9		1			2												1												1		4	2	18
1928	2	1	18	6	1	17		1	2											0	0	0	1	0	0	0	0	0	0	0	0	10	1	4	-1	15											0	1	0
1929	2	1	12		1			2												1												3		4	1	17		0
1930	0	0	8	5	1	30		1	2											0												1	0	1	2	12											1	0	0
1933	2	0	5	5	1	20	25	1	1											0	0	0	1	0	0	0	0	0	0	0	0	0	10	2	1	16	1										0	0	0
1946	2	1	5	4	1			2	2											1	0	0	1	0	1	0	1	0	0	0	0	2	1	4	-1	13											0	1	0
1949	2	1	10	-9	1			2	2											0	1	0	1	0	0	0	0	0	0	0	0	0	2	2	2	15		1	0	0	0	0	0	0	1	0	0	0	0
1952	1	1	8	5	1			2	2											0	0	0	1	0	0	1	0	0	0	0	0	0	1	3	2	16
1953	1	1	20	15	1			2	2											1												1	0	5	1	12											0	0	0
1962	1	1	36		1			2	0	1	0	1	1	1	1	0	0	0	0	1												3		6	2	18	0	1	1	1	0	0	1	1	1	0	1	0	0
1967	2	1	16		1			2												1												0		6	2	15
1982	0	1	2		1	6		1												0												0		6	0	18
1991	1	0	7		1	20		1												0												2		3	1	16
1992	1	1	7		1			2												0												0		5	2	25		1	1	0	0	0	0	0	1	0
1995	1	1	7		1			2												1												3		1	2	16
2009	2	1	7	6	1			2	2											0												0	0	6	2	14
2025	2	1	16	15	1			2	2											0												0	0	5	2	16											0	0	0
2029	2	1	13	13	1			2	2											1												0	0	5	2	13											1	0	0
2037	1	1	30		1			2												1												0		5	0	14		1	0	1	0	1	0	0	0	1
2039	1	0	10		1			2												1												0		5	1	12
2064	2	1	20	15	1			2	2											1	1	0	0	0	0	0	1	0	0	0	0	3	1	3	2	14											0	0	0
2068	2	1	20	20	1			2	2											1	0	0	0	0	0	0	1	1	0	0	0	0	3	2	2	12											0	0	0
2074	1	0	5	7	1			2	2											0												0	0	5	1	17
2076	1	0	3	5	1	15		1	2											0	0	0	0	0	0	0	0	0	0	0	0	2	1	5	0	19											1	0	0
2089	1	0	20	15	1			2	2											0												0	0	5	0	18
2093	2	1	45	40	1			2	2											0												0	0	5	0	12
2115	2	1	15		1			2												1												0		3	0	9		1	0	0	0	0	0	0	1	0
2118	2	1	30	25	1			2	2											1	0	0	1	0	1	1	1	0	0	0	0	0	1	3	2	16											0	0	0
2131	0	0	1		1	10		1	0	1	0	0	0	0	0	0	0	0	0	0												0		6	0	14	0
2132	1	0	10	10	1	15		1	2											1												0	0	3	1	21											1	0	0
2135	1	0	25		1			2	0	1	0	0	0	0	0	0	0	0	0	0												0		5	-1	15	0
2149	2	1	15		1			2												0												3		3	2	13
2152	0	0	3	3	1	20	12	1	1											0												0	0	2	1	21	1
2154	1	1	4	5	1			2	2											0												0	0	4	-1	16											0	0	0
2158	1	1	20		1			2												1												2		4	2	15
2166	2	1	20	20	1			2	2											1												0	0	2	2	14		1	0	0	1	0	0	0	1	0	0	0	0
2169	2	1	15	15	1			2	2											0												0	0	6	-2	13											0	0	0
2170	1	0	2	2	1			2	2											0												0	0	4	1	13
2172	1	9	10		1	15		1	0											0												0		1	0	15	0										0	0	0
2202	2	1	20	15	1			2	2											0												0	0	5	2	13											0	0	0
2205	2	1	10	8	1			2	2											0	1	0	1	0	1	1	0	0	0	0	0	1	1	5	2	18											1	0	0
2207	2	1	35	40	1			2	2											1	0	0	0	0	0	0	0	1	1	0	0	1	2	5	2	15											1	0	0
2223	2	1	20	20	1			2	2											0	0	0	0	0	1	0	0	1	0	0	0	2	2	5	2	18		1	0	0	0	0	0	0	1	0	0	0	0
2224	2	1	10		1			2												0												0		6	-2	17
2227	1	1	20		1			2												0												2		4	1	15
2230	0	0	4	2	1	4	4	1	1											0												0	0	4	0	16	1
2249	1	1	5	4	1			2	2											1	0	0	0	0	0	1	1	0	0	0	0	5	3	2	2	15		0									1	0	0
2251	2	1	9		1	15		1												1												3		1	2	17
2259	1	1	4	6	1			2	2											0												0	0	3	2	18											0	1	1
2260	1	1	4	5	1	15	20	1	1											0	1	0	1	0	0	0	0	1	0	0	0	0	2	3	-2	14	1
2264	2	1	10	15	1			2	2											0	1	0	0	0	0	0	0	0	0	0	0	1	1	2	2	17
2269	1	0	3	3	1			2	2											0												0	0	6	1	30
2270	1	1	5	5	1	5	5	1	1											0	0	1	1	0	0	0	0	0	0	0	0	2	2	2	2	17	1	1	1	0	0	0	0	0	1	0	0	1	0
2271	0	0	20		1			2												0												0		6	0	16
2272	0	0	1	2	1	10	5	1	1											0												0	0	6	0	16	1										0	0	0
2278	1	1	8	5	1	20	20	1	1											0	1	1	1	0	0	0	0	0	0	0	0	10	5	4	2	17	1
2282	2	1	10	12	1			2	2											1	1	0	1	0	0	1	1	0	0	0	0	1	5	2	2	12											0	0	0
2285	0	0	5	4	1		25	2	1											0												0	0	6	-2	19	1
2288	2	1	30	30	1			2	2											0												0	0	5	0	5
2290	1	1	20		1			2												0												0		6	0	18
2295	2	1	30	30	1			2	2											1	0	0	1	0	0	0	0	0	0	0	0	0	1	4	2	16											0	0	0
2296	1	9	30	30	1			2	2											0												0	0	5	1	14
2298	2	0	14	18	1			2	2											0												0	0	5	2	12											1	0	1
2301	1	0	7	8	1	20	20	1	1											0	1	0	1	0	1	0	0	0	0	0	0	0	5	4	1	18	1	1	0	1	0	1	0	0	1	0	0	0	0
2307	1	9	2		1	20		1	0	1	0	1	0	0	0	0	0	0	0	0												5		2	2	17	0										0	0	0
2310	2	1	15		1			2												1												0		5	2	15
2311	2	1	5	10	1	29		1	2											0	1	1	1	1	1	0	0	0	0	0	0	1	3	1	2	16		1	0	0	0	1	0	0	1	0	0	0	0
2318	2	1	20	20	1			2	2											0												0	0	5	2	12											1	0	0
2321	2	1	10		1	15		1												0												12		4	2	15		1	1	1	1	0	1	1	0	0
2322	1	1	20		1			2												1												0		5	0	20
2330	2	1	20	20	1			2	2											0												0	0	5	2	18											0	0	0
2331	2	1	20	20	1			2	2											1												0	0	6	2	11
2334	1	1	5	5	1	21		1	2											0												0	0	5	2	21
2340	2	1	7	4	1	20	28	1	1											1												0	0	6	2	17	1	1	1	0	0	0	0	0	0	0	1	0	0
2344	2	1	20	10	1			2	2											0	1	0	1	0	0	0	1	0	1	0	0	2	50	5	2	65											0	0	0
2347	2	1	20		1			2												1												0		4	2	20		1	1	1	0	1	0	1	0	0
2351	2	1	30		1			2	0	1	1	0	0	0	1	0	0	0	0	1												3		2	2	13	0										0	0	0
2360	9	0	3		1	3		1												0												2		1	-2	12
2363	1	0	10		1			2	0	1	0	0	0	0	0	0	0	0	0	0												0		4	0	14	0										1	0	0
2368	2	1	8	7	1			2	2											1												0	0	4	2	16		0									0	0	0
2369	2	1	20	20	1			2	2											0	0	0	1	0	0	0	0	0	0	0	0	0	3	6	2	-9		1	0	1	0	0	0	0	0	0	0	0	0
2374	1	1	4		1			2												0												0		5	1	25
2376	9	0	20	20	1			2	2											0												0	0	5	1	15
2378	1	1	13	10	1			2	2											0												0	0	5	1	17											0	0	0
2380	2	1	1	20	1			2	2											1												0	0	5	2	16											0	0	0
2381	1	0	5		1			2												0												0		5	0	30
2388	2	1	10	10	1			2	2											0	1	0	1	0	0	0	0	0	0	0	0	0	1	4	2	16
2393	2	1	15		1			2												1												1		5	2	12
2403	2	1	30	30	1			2	2											1												0	0	6	2	13											0	0	0
2408	9	9	5	5	1	20	30	1	1											0	1	1	1	0	0	0	0	0	0	0	0	0	2	3	-9	23	1
2415	2	1	10		1			2												0												1		-9	2	14
2422	2	1	15	15	1			2	2											1												1	0	5	2	12
2426	1	1	10		1			2												0												0		5	2	16		1	1	1	0	0	0	0	1	0
2428	0	0	-9		1	1		1	0	0	0	0	0	0	0	0	0	0	0	0												0		6	2	15	0										0	0	0
2448	2	1	15	15	1			2	2											0												0	0	6	-9	13											0	0	0
2453	2	1	10	7	1			2	2											0												0	0	5	1	18
2458	1	0	10	10	1			2	2											0												0	0	3	2	20		1	0	1	1	1	0	0	0	0	0	1	1
2466	2	1	10	7	1			2	2											0												1	0	3	2	12
2479	1	1	15	18	1			2	2											1	1	0	1	0	0	0	1	0	0	0	0	4	2	5	2	14		0									1	0	0
2484	2	0	7		1	20		1												0												0		1	1	11		0
2502	2	1	12	12	1			2	2											1	1	0	0	1	1	0	1	0	0	0	0	0	1	5	2	13											1	0	0
2507	2	1	10	10	1			2	2											0	0	0	1	0	1	1	0	0	0	0	0	1	2	4	2	18		1	0	0	0	0	0	0	1	0	0	0	0
2514	2	1	-9		1		28	2	0											0												0		3	2	14	1										0	0	0
2515	1	1	15	20	1			2	2											1												0	0	4	2	18											0	0	0
2526	2	1	30	30	1			2	2											1												0	0	5	2	14											0	0	0
2540	1	0	5	5	1			2	2											0	1	1	0	0	0	0	0	0	0	0	0	1	5	3	2	14		1	0	1	0	1	0	0	0	0	0	1	0
2561	1	1	20	20	1			2	2											0												0	0	4	1	16
2562	2	1	17		1			2												1												0		6	2	22		0
2567	2	1	20	15	1			2	2											1												0	0	2	2	18											1	0	0
2579	2	1	30		1			2												0												3		1	2	12
2580	0	0	2	6	1	10	5	1	1											0	0	0	1	0	1	0	1	1	1	0	0	2	4	5	0	18	1										0	1	0
2583	1	1	12	18	1			2	2											0												0	0	5	2	18
2598	1	1	15	13	1			2	2											1												2	0	5	2	8											0	0	1
2599	9	9	1	1	1	1	3	1	1											0	1	1	0	0	0	0	0	0	0	0	0	1	1	5	0	14	1										0	0	0
2601	2	1	12		1			2												1												1		1	2	19
2603	1	1	20		1			2												0												0		4	2	8		1	0	1	0	0	0	0	0	0
2604	1	1	15		1			2												0												0		5	2	21
2607	2	1	20	20	1			2	2											1												0	0	5	1	15											0	0	0
2611	1	1	10		1			2												1												0		6	0	13
2615	2	1	20		1			2												1												0		6	2	12
2618	1	0	5	7	1		20	2	1											1												0	0	4	2	21	1										0	0	0
2622	1	1	6	10	1	25		1	2											0	1	0	1	0	0	0	1	0	0	0	0	3	2	2	-2	18											1	0	0
2624	2	1	20	20	1			2	2											0												0	0	4	2	21
2625	2	1	35	35	1			2	2											0	0	0	1	1	1	1	0	0	0	0	0	0	1	5	2	15											1	0	0
2627	0	0	5		1			2	0	1	0	1	0	0	0	0	1	0	0	0												0		1	1	17	0
2628	2	1	20	20	1			2	2											1												0	0	5	1	15											1	0	0
2629	2	1	30	17	1	20		1	2											1	0	0	1	0	1	0	1	1	0	0	0	3	2	3	2	16		1	0	0	1	0	0	0	1	0	0	0	0
2631	1	0	25		1			2												1												0		4	1	21
2632	1	0	20		1			2												0												0		5	2	17
2635	2	1	10	8	1			2	2											0	1	0	1	0	0	0	0	0	0	0	0	0	3	2	2	20
2636	1	1	5	5	1	25	25	1	1											0												0	0	5	0	15	1										0	1	0
2638	2	1	15		1			2												0												2		3	-2	26
2639	2	1	30	20	1			2	2											1												0	0	5	2	11		1	1	1	0	0	0	1	1	0	1	0	0
2650	1	1	2		1	30		1												1												0		4	1	18		1	1	0	0	0	0	0	0	0
2656	1	0	6	10	1			2	2											0												0	0	5	0	14
2664	0	0	1		1	4		1												0												0		5	1	18		1	0	1	0	1	0	0	0	0
2672	1	9	30	20	1			2	2											0												0	0	6	2	-9
2679	1	1	20	30	1			2	2											1	1	0	0	0	0	0	1	0	1	0	0	1	1	5	2	55		1	0	0	0	0	0	0	1	0	0	0	0
2681	1	9	10	10	1			2	2											0												1	0	3	2	16											0	0	0
2683	1	9	1	5	1	20	20	1	1											0												2	0	4	2	13	1										0	0	0
2690	1	1	15		1			2												0												0		6	0	13
2694	2	1	20	20	1			2	2											1												0	0	5	2	13
2710	2	1	15	12	1			2	2											0	0	0	1	0	1	1	0	0	0	1	0	1	2	3	2	15		1	0	0	0	0	0	0	1	0	0	0	0
2713	1	0	10	7	1			2	2											1												1	0	5	0	14
2726	1	1	40		1			2												0												0		6	0	14
2738	1	1	10	10	1	20	15	1	1											1												1	0	2	1	21	1
2740	1	0	8	6	1			2	2											1	0	0	0	0	0	0	0	1	0	0	0	0	1	6	-9	14											1	0	0
2757	0	0	2		1	15		1	0	1	0	0	0	0	0	0	0	0	0	0												2		1	2	40	0
2760	1	1	15	12	1			2	2											1	1	1	1	1	1	0	1	0	0	0	0	2	6	2	2	20		0									0	0	0
2764	2	1	2	1	1	20	15	1	1											1	0	0	1	0	0	0	1	0	0	0	0	2	1	5	2	14	1
2765	2	1	5	40	1			2	2											0	1	1	1	1	1	1	1	1	1	1	1	2	2	6	-2	12		1	1	1	1	1	1	1	1	0	1	1	1
2771	2	1	10		1			2												1												0		5	1	16
2776	2	1	20	20	1			2	2											1												0	0	3	2	16											0	0	0
2786	2	1	20	20	1			2	2											0												1	0	5	1	16											0	1	0
2790	2	1	12		1		21	2	0	1	1	0	0	0	0	0	0	0	0	0												0		5	2	15	1
2794	1	0	2	1	1	10	3	1	1											0	0	0	1	0	1	0	0	0	0	0	0	1	4	3	0	37	1	1	1	1	0	0	0	0	1	0	0	1	0
2798	1	1	10	12	1			2	2											1												0	0	5	2	11											1	0	0
2800	1	1	4		1	25		1	0	1	1	0	0	0	0	0	0	0	0	0												0		3	1	13	0										1	0	0
2801	2	1	7		1			2												1												2		2	2	9		1	1	0	0	0	0	0	1	0
2803	2	1	30	15	1		20	2	1											1	1	1	1	1	1	1	1	1	1	0	0	8	5	4	2	12	1	1	1	1	1	0	1	0	1	1	1	1	1
2814	1	0	6	6	1			2	2											0												0	0	4	1	16											1	0	0
2818	1	1	10	3	1		2	2	1											0	1	1	1	1	0	1	1	0	1	0	0	1	2	4	1	18	1	1	1	1	0	0	0	0	0	0	1	0	0
2826	2	1	9	5	1			2	2											0	1	1	0	0	0	0	0	0	0	0	0	2	2	5	2	14											0	0	1
2845	2	1	20	20	1			2	2											1												0	0	2	2	16											1	0	0
2851	1	1	3		1	25		1												1												0		4	2	15
2857	1	1	10		1			2												0												2		4	2	13
2860	2	1	15		1			2												1												3		3	2	11		1	1	1	0	0	0	0	0	0
2870	9	9	2		1	15		1	0	1	1	0	0	0	0	0	0	0	0	0												1		4	0	19	0										0	1	0
2875	1	1	10	8	1			2	2											0												0	0	4	-1	25
2878	1	1	12		1			2												1												0		4	2	18
2882	2	1	12	12	1			2	2											0	0	0	0	0	0	0	0	1	0	0	0	12	3	3	2	14											1	0	0
2883	1	1	10	20	1			2	2											0												0	0	4	2	13											0	0	0
2884	1	0	10	10	1			2	2											1	1	0	1	1	1	0	0	1	0	0	0	2	3	3	2	16		1	0	1	0	0	0	0	1	0	0	1	0
2885	1	1	10	10	1	7	15	1	1											0												0	0	4	2	19	1
2887	0	0	1		1	2		1	0	1	0	0	0	0	0	0	0	0	0	0												0		6	-1	17	0	1	0	0	0	1	0	0	0	0	0	0	0
2889	2	1	25	20	1			2	2											1												0	0	4	2	18											1	0	0
2900	1	0	16	15	1			2	2											0												0	0	5	1	42
2905	0	1	2	1	1	3		1	2											0												0	0	5	1	20
2914	1	0	20	20	1			2	2											0												0	0	5	2	12		1	0	1	1	0	0	0	1	0	0	0	0
2922	1	0	3		1	20		1	0	1	1	1	0	0	0	0	0	0	0	0												1		2	0	16	0
2923	2	1	15	15	1			2	2											0												0	0	5	2	16
2926	2	1	15	15	1			2	2											1												3	0	4	2	14											1	0	0
2928	2	1	20		1	20		1												0												3		3	-2	16
2929	1	1	10	8	1			2	2											0												0	0	5	2	15											0	0	0
2934	2	1	20	20	1			2	2											0												0	0	5	1	15		1	0	0	0	0	0	1	0	1	0	1	0
2943	0	0	2		1	5	1	1	0	1	0	0	0	0	0	0	0	0	1	0												0		1	2	25	1
2946	2	1	8	8	1	20	28	1	1											1	1	0	1	0	0	0	0	0	0	0	0	0	2	4	2	21	1										0	0	0
2952	1	1	20	20	1			2	2											0												1	0	5	2	26											0	0	0
2956	2	1	16		1			2												0												3		3	2	12
2970	2	0	10		1	30		1	0											1												4		4	0	14	0	1	0	0	1	0	0	1	1	1	0	0	0
2972	1	9	6	8	1			2	2											0	1	1	1	0	1	0	0	0	0	0	0	2	2	4	2	18		1	1	1	0	0	0	0	1	0	1	1	0
2976	0	0	13		1	2		1	0	1	0	0	0	0	0	0	0	0	0	0												5		3	2	15	0										0	0	0
2986	2	1	8		1			2												0												0		5	-1	20
2988	2	1	20		1			2												1												0		6	2	14
2991	1	1	20	15	1			2	2											0												0	0	5	-1	17
2993	1	0	10	10	1			2	2											0	1	0	1	0	0	0	1	0	0	0	0	0	1	5	2	51
2997	2	0	18	17	1			2	2											0												0	0	5	0	13		1	0	0	0	0	0	0	1	0	0	0	0
3001	0	1	1		1	2		1												0												1		1	0	12		1	1	1	1	1	0	0	1	0
3006	1	1	7		1			2	0	1	0	0	1	0	0	0	0	0	0	0												0		3	2	17	0										0	1	0
3010	1	1	8	10	1			2	2											0												0	0	5	1	20											0	0	1
3011	1	0	10		1			2	0											0												0		5	0	18	0
3019	1	1	10	10	1			2	2											1												0	0	6	2	13											1	0	0
3020	2	1	20	5	1			2	2											0	0	0	0	0	0	0	0	0	0	0	0	3	2	3	2	14											1	0	0
3028	1	1	6	7	1			2	2											0												0	0	5	1	12											0	0	0
3029	1	0	5		1	25		1	0	1	0	0	0	0	0	0	0	0	0	0												0		4	-2	18	0										1	0	0
3039	2	1	10		1			2	0	0	0	1	0	0	0	1	0	0	0	0												0		4	2	14	0										1	0	0
3053	1	0	2	2	1	3	10	1	1											0	0	0	1	0	0	1	0	0	0	0	0	0	2	5	2	22	1
3057	2	1	8	10	1			2	2											1	0	0	0	0	0	0	0	0	0	0	0	0	1	3	2	13
3059	0	0	20		1			2												0												0		6	2	17
3066	1	1	5	5	1	15		1	2											0												0	0	5	2	16											0	0	0
3071	1	0	10		1			2												0												0		5	0	18		1	1	1	0	0	0	0	0	0
3074	2	1	20	15	1			2	2											0												0	0	5	-1	12											1	1	0
3075	2	1	27		1			2												0												0		5	2	16
3079	2	1	20	20	1			2	2											0												4	0	4	2	18
3081	0	0	3		1	10		1	0											0												0		6	0	21	0
3082	1	1	10		1			2												0												2		4	2	7		1	0	1	0	1	1	0	1	0
3088	1	1	20		1	12		1												0												0		6	2	12
3089	2	0	6		1			2												0												0		5	-2	13		0
3091	1	1	20	20	1			2	2											1												0	0	5	2	12
3094	1	1	2		1	20		1	0	0	0	1	1	1	0	0	0	0	0	0												5		2	2	15	0	1	1	1	0	1	0	0	1	0	0	1	0
3099	0	1	5	4	1	4	5	1	1											0												0	0	6	-1	17	1										0	0	0
3105	1	1	20	20	1			2	2											0	0	0	0	1	1	0	0	0	0	0	0	0	5	3	2	17											1	0	0
3106	2	0	30		1			2												0												0		6	1	10
3108	2	1	20	20	1			2	2											1	1	0	0	0	0	0	1	0	0	0	0	0	1	4	2	18		0									0	0	0
3111	1	0	10	10	1			2	2											0												0	0	3	2	14											0	0	0
3113	1	1	6	8	1	20	20	1	1											0												1	0	3	1	18	1
3115	2	1	20	15	1			2	2											1												1	0	5	2	11
3116	1	1	10	12	1	15		1	2											0												2	0	3	2	15		1	0	1	0	1	0	0	0	0	1	0	0
3120	1	1	3	2	1	10	10	1	1											1												0	0	6	0	15	1										0	0	0
3122	2	1	20	20	1			2	2											0												1	0	3	2	12		1	1	0	0	0	0	0	0	0	1	0	0
3124	1	1	15	10	1			2	2											1												1	0	5	1	17											0	0	0
3130	1	1	15	15	1			2	2											0	1	0	1	0	0	0	0	0	0	0	0	2	2	3	2	18											0	1	0
3131	2	1	10	12	1			2	2											0												0	0	4	2	13											0	0	0
3137	1	0	1		1	15		1												0												0		6	1	30
3139	2	1	11	11	1			2	2											1	1	0	1	0	1	1	1	1	0	0	0	2	6	3	2	22											1	0	0
3140	1	0	6	5	1			2	2											0	0	0	1	0	0	0	0	0	0	0	0	4	6	4	2	22											0	0	0
3142	2	1	7	6	1			2	2											0	0	0	0	0	0	0	0	1	0	0	0	0	1	6	1	14											0	0	0
3144	2	1	4	6	1			2	2											1	1	1	0	0	0	0	0	0	0	0	0	12	6	2	2	15											0	0	0
3146	1	1	7		1			2	0	1	1	1	0	0	1	0	0	0	0	1												1		2	1	25	0										0	0	0
3147	2	1	6	7	1			2	2											0												0	0	2	2	17
3165	0	9	1		1	2		1												0												1		1	1	17
3171	2	1	15	15	1			2	2											1												0	0	5	2	11											0	1	0
3173	1	1	15	15	1			2	2											0												0	0	6	1	25
3174	2	1	30		1			2												1												0		5	2	16
3180	2	1	30	30	1			2	2											1	0	0	1	1	1	0	1	0	0	0	0	2	3	2	2	16											0	0	0
3183	9	1	3	2	1	2	10	1	1											0	1	1	1	0	0	0	0	0	0	1	0	0	2	4	2	14	1										1	0	0
3184	2	1	6		1			2												0												1		3	2	15		1	1	1	0	1	0	0	1	0
3188	1	9	30	30	1			2	2											1												0	0	6	0	13		1	0	0	0	0	0	0	1	0	0	0	0
3203	0	0	1		1	3		1												1												-8		3	2	7		1	0	1	1	0	0	0	1	0
3216	2	1	15	20	1			2	2											1												0	0	5	0	17
3218	2	1	40	40	1			2	2											0												0	0	5	2	18
3225	1	0	20	25	1			2	2											1												1	0	3	2	17											0	0	0
3227	1	0	10		1	28		1												1												0		3	-1	12
3228	2	1	6		1	24		1												1												1		2	2	13
3237	2	1	20	20	1			2	2											1	1	1	0	1	0	0	1	0	0	0	0	3	2	4	2	16											0	0	0
3238	2	1	14	15	1			2	2											1												0	0	5	1	9		0									1	0	0
3239	1	1	8	10	1			2	2											0												0	0	4	2	19		1	0	1	0	0	0	0	1	0	0	0	0
3241	2	0	16	18	1			2	2											0												0	0	5	2	18
3249	1	9	14	8	1		20	2	1											0	0	0	1	1	1	0	0	0	0	0	0	1	10	3	1	17	1	1	0	0	0	1	0	0	0	0	0	1	0
3252	2	1	12	12	1			2	2											1												0	0	5	1	13											1	0	0
3261	2	1	24	27	1			2	2											1	1	0	1	0	1	1	0	0	0	1	0	0	10	4	1	12		1	1	0	0	0	1	1	1	0	0	0	0
3267	1	1	5	6	1			2	2											0	1	1	1	0	0	1	0	0	0	0	0	0	1	5	2	16
3279	1	1	5	10	1			2	2											1												1	0	3	2	15		1	0	1	0	0	0	0	0	0	1	0	0
3283	2	1	20	20	1			2	2											1	0	1	1	0	1	0	1	0	1	0	0	1	1	5	2	15											0	0	0
3285	1	1	10	10	1			2	2											0												0	0	5	2	18											0	0	0
3287	1	1	15	12	1			2	2											1												0	0	5	0	15											0	1	1
3291	2	1	10		1			2												0												0		5	2	35
3295	2	1	20	20	1			2	2											0												0	0	5	1	14
3303	1	0	7		1	29		1												1												0		3	2	12
3305	0	0	8		1			2	0	0	0	0	0	0	0	0	0	0	0	0												1		1	0	24	0
3307	0	0	2	2	1	3	3	1	1											0												0	0	1	1	12	1
3308	1	1	10	12	1			2	2											1												1	0	5	2	15											0	0	0
3311	1	0	5	6	1			2	2											0												0	0	6	1	15
3313	1	0	10	10	1			2	2											1												5	0	4	-2	20											0	0	0
3317	0	0	10		1	0		1	0											0												0		6	0	11	0
3318	2	0	10		1	20		1												0												1		3	0	9		1	0	1	0	1	0	0	0	0
3327	2	1	10	10	1			2	2											0												0	0	4	2	21											0	0	0
3328	1	0	7	7	1			2	2											0												0	0	3	1	12		1	0	1	0	0	0	0	0	0	0	0	0
3330	0	0	4		1			2	0	1	1	1	1	1	0	0	0	0	0	0												1		4	1	13	0	1	0	1	0	0	0	0	1	0	0	1	0
3333	2	1	30	15	1			2	2											0	1	0	1	0	1	1	0	0	1	1	0	2	3	4	2	13		1	0	1	0	0	0	0	1	0	0	0	0
3335	1	1	20	20	1			2	2											0												0	0	5	-1	14
3336	1	1	8	8	1	17		1	2											0												0		5	1	19
3342	1	0	2	2	1	16	2	1	1											0	1	0	1	0	0	0	0	0	0	0	0	1	1	5	2	14	1
3347	0	0	3	5	1	6		1	1											0	0	0	1	0	0	0	0	0	0	0	0	0	1	6	2	9	0
3350	1	1	10	8	1			2	2											0	0	1	1	0	0	0	0	0	0	0	0	0	1	5	1	16											0	0	0
3351	9	1	10	7	1			2	2											1	1	1	1	0	0	0	1	0	0	0	0	2	3	3	0	16											0	1	0
3356	1	0	10	12	1			2	2											0												0	0	6	2	13
3368	1	0	1	1	1	1	5	1	1											0	1	0	1	0	1	1	0	0	1	1	0	4	8	6	-1	19	1										1	0	1
3371	2	1	16	20	1	27		1	2											1	0	1	1	0	1	1	1	0	1	0	0	0	3	5	2	16											0	0	0
3377	0	1	2	1	1	1		1	1											0												0	0	5	0	21	0										0	0	0
3380	2	1	10		1			2												0												1		3	1	16		1	0	0	1	0	0	0	0	0
3386	0	0	2		1	10		1												0												0		6	0	15
3388	1	1	15	15	1			2	2											1	1	0	1	0	0	1	0	0	0	0	0	1	1	3	0	13											1	1	0
3393	2	1	40	40	1			2	2											1												1	0	5	2	13
3401	0	1	20	20	1			2	2											0												0	0	3	2	8											1	0	0
3402	1	1	5	6	1			2	2											0												0	0	5	1	12											0	0	0
3414	2	1	25	20	1			2	2											1												0	0	5	2	16		1	0	0	0	0	0	0	1	0	0	0	0
3423	2	0	10	10	1			2	2											1												2	0	3	2	19
3427	2	1	10	15	1			2	2											0	1	0	0	1	1	0	1	0	0	0	0	0	3	1	2	15											1	0	0
3431	2	1	20	20	1			2	2											0												0	0	6	2	15
3435	0	0	3		1	2		1												0												0		4	-1	26		1	1	0	0	0	0	0	1	0
3440	0	0	1	1	1	28	20	1	1											0												0	0	4	0	15	1
3444	2	1	20	15	1		25	2	1											1	0	0	0	0	1	0	1	0	0	0	0	2	3	3	2	16	1										0	0	1
3446	2	1	30		1			2												0												0		6	2	23
3453	1	0	6		1	15		1												0												0		6	-1	18
3455	9	1	20	20	1			2	2											0												6	0	5	2	15
3457	1	1	2		1	18		1												0												2		3	1	19
3473	1	1	10	15	1			2	2											0												1	0	2	2	18
3476	1	1	4	9	1	8	9	1	1											1	0	1	1	0	1	0	1	0	0	0	0	2	2	1	2	13	1										0	0	0
3478	1	1	2		1	4		1	0	1	0	0	0	0	1	0	1	0	0	0												4		3	1	15	0
3481	0	0	1		1	0		1	0	0	0	0	0	0	0	0	0	0	0	0												0		6	0	17	0										0	0	0
3485	0	0	1	1	1	2	2	1	1											0												0	0	2	1	19	1
3488	1	1	30	30	1			2	2											0												0	0	6	2	14		1	0	1	0	1	0	0	0	0	0	1	0
3494	1	1	10	10	1	20		1	2											1	0	0	1	0	0	0	1	1	1	0	0	4	5	1	2	13											0	1	0
3502	1	1	3	5	1	1		1	2											0	0	1	1	1	1	0	0	0	0	0	0	0	2	2	0	15		1	0	0	0	1	1	0	1	0	0	0	0
3506	1	1	10	12	1			2	2											1	0	0	1	0	0	0	0	0	0	0	0	0	1	4	1	16
3513	9	9	10	10	1	15	15	1	1											0	0	0	0	0	1	0	0	0	0	0	0	3	1	3	2	15	1										0	1	0
3516	1	1	6	10	1			2	2											0												2	0	4	1	18
3519	2	1	19		1			2												1												0		5	1	22
3526	2	1	25	35	1			2	2											1												0	0	5	-2	15
3527	1	1	8	10	1			2	2											0												0	0	5	2	14											0	1	0
3532	1	0	12	10	1			2	2											0												0	0	5	1	21											1	0	0
3535	2	1	8		1			2												1												0		5	1	16
3538	0	0	1		1	1		1	0	1	0	0	0	0	0	0	0	0	0	0												0		5	0	14	0
3539	9	1	1	10	1			2	2											1												0	0	4	1	13											1	0	0
3544	1	1	11		1			2												0												0		5	1	13
3550	2	0	20		1			2												0												0		4	2	16
3551	2	1	20	20	1			2	2											1												0	0	5	2	15		0									0	0	0
3558	2	1	10		1			2												0												0		5	2	15
3560	0	0	2		1	30		1												0												0		6	1	17
3562	1	0	15	10	1			2	2											1	1	1	1	0	0	0	1	0	0	0	0	0	2	3	2	15											0	0	0
3565	2	1	15		1		1	2	0	0	0	0	0	0	0	1	0	0	0	0												0		5	0	13	1
3572	2	1	12	10	1			2	2											0												0	0	5	2	13											1	1	0
3573	2	9	20	20	1			2	2											0	0	0	1	0	0	0	0	0	0	0	0	2	1	3	2	14
3576	0	1	28		1			2												1												5		3	1	6		1	1	1	1	1	1	1	1	0
3578	1	1	15		1	25		1												0												3		4	-1	13
3579	2	1	18	10	1			2	2											1	1	1	1	0	0	0	1	0	1	0	0	0	1	5	2	13											1	1	0
3583	0	0	5		1	20	2	1	0	1	0	0	0	0	-9	0	0	0	0	0												5		5	0	17	1										0	1	0
3585	1	1	5	5	1			2	2											0												0	0	5	1	19
3589	1	1	4		1			2												0												0		6	0	5
3592	2	1	16	16	1			2	2											0												0	0	4	-1	-9											0	0	0
3598	0	0	3		1	5		1	0	1	1	0	0	0	0	0	0	0	0	0												5		4	2	20	0
3600	0	1	2		1	15		1	0											0												3		5	1	18	0										0	0	0
3602	1	1	8		1			2												0												0		5	1	15
3608	2	1	2	3	1			2	2											0	1	0	0	1	0	0	0	0	0	0	0	0	1	3	1	17		1	0	1	0	0	0	0	0	0	1	1	0
3613	2	1	15	20	1			2	2											0												0	0	5	2	18
3627	2	1	20	18	1			2	2											1												0	0	6	1	15											0	0	0
3655	1	0	15	10	1		25	2	1											0												0	0	4	2	18	1										1	0	0
3669	1	1	20	5	1			2	2											0	1	1	0	0	1	1	1	1	1	1	0	3	2	2	-2	12		0									0	0	1
3672	2	1	30	33	1			2	2											1												1	0	3	2	12
3680	1	1	6		1	1		1	0	0	0	0	0	0	0	0	0	0	0	0												2		1	2	16	0
3688	0	1	3		1	5		1												0												0		5	-1	15
3689	1	1	15	10	1			2	2											0												0	0	5	0	14
3697	2	1	15	10	1			2	2											0	1	0	1	0	1	0	0	0	0	0	0	0	1	4	2	19		1	1	0	0	0	0	0	1	0	0	0	0
3699	2	1	10	10	1			2	2											0												0	0	5	2	10											0	0	0
3703	2	1	6		1			2												0												0		5	2	17
3736	1	1	20	20	1			2	2											0												0	0	5	1	17
3750	1	1	30	30	1			2	2											0												0	0	4	1	16
3755	2	1	12		1			2												1												0		5	2	14
3756	1	0	13	14	1			2	2											0												0	0	5	2	18
3758	2	1	20	20	1			2	2											0												1	0	3	1	15											0	0	0
3768	1	1	14	12	1			2	2											0												0	0	5	0	13
3772	2	1	15		1			2												0												0		5	2	12
3773	1	1	5		1	15		1	0											0												1		4	1	14	0
3793	2	0	3	25	1	3		1	2											0	0	0	1	1	0	0	0	0	0	0	0	2	3	4	1	15		1	1	1	1	1	0	0	1	0	0	1	0
3798	2	1	8		1			2												1												0		5	2	15
3812	2	1	10	15	1			2	2											0												0	0	5	2	14
3819	2	1	5		1			2												1												0		5	2	15
3829	1	1	1	15	1	5		1	2											1	1	0	0	0	0	1	1	0	0	0	0	6	2	3	2	17											0	0	0
3831	2	1	10		1			2												0												0		5	2	22
3834	2	1	30		1			2												0												0		6	0	18
3838	1	1	2	1	1	10	20	1	1											0												0	0	4	1	18	1
3841	2	1	20	20	1			2	2											0												0	0	3	2	14											0	0	0
3851	2	1	12	10	1			2	2											1												0	0	5	2	13
3854	2	1	10	12	1	20		1	2											1	1	0	1	0	1	0	1	0	0	0	0	2	1	2	2	18		0									0	0	0
3856	9	9	5		1			2												0												0		4	0	23
3860	1	1	15		1			2												0												0		5	2	13
3864	1	1	10		1			2												0												0		5	0	20
3868	2	1	20	20	1			2	2											1	1	0	1	0	0	0	0	1	0	0	0	0	1	4	2	15
3878	9	0	10	1	1		2	2	1											1												0	0	3	1	17	1	1	0	0	0	0	0	0	1	0	0	0	0
3881	2	1	4		1			2	0	0	1	1	0	0	0	0	0	0	0	0												4		3	2	12	0
3883	1	1	15	18	1	20		1	2											0	0	0	0	0	0	0	0	0	0	0	0	5	2	3	2	13		1	1	1	0	0	0	1	1	0	1	0	0
3884	0	0	1		1	2		1												0												0		6	1	7
3885	1	0	7	10	1	15		1	2											0												0	0	5	-1	14
3887	2	1	4		1			2												0												0		1	2	19		1	0	0	0	0	0	0	1	0
3904	2	1	10	10	1			2	2											0												0	0	5	0	16											0	0	0
3906	1	1	30		1			2												0												0		5	1	16		0
3916	2	1	10		1			2												0												2		3	2	16
3919	1	1	-9	1	1		2	2	1											0	1	0	1	1	1	0	0	0	0	0	0	1	2	5	2	13	1										1	0	0
3943	1	0	5		1	15		1												0												0		3	2	18
3946	2	1	20	20	1			2	2											1												12	0	3	-2	15		1	1	1	0	1	1	0	1	0	1	1	0
3948	1	9	20		1			2												1												0		4	1	14
3950	2	1	15	15	1			2	2											1												1	0	5	2	14
3954	0	0	5	1	1	5	10	1	1											0	0	0	1	1	1	0	0	0	0	0	0	0	4	6	0	20	1	1	1	1	0	1	0	0	0	0	1	1	0
3960	1	1	3	2	1	5	5	1	1											0	1	1	1	0	1	1	0	1	0	1	1	1	1	5	2	14	1	1	1	0	0	0	1	0	1	0	1	1	0
3964	2	1	10		1			2												0												0		5	1	16
3966	2	1	20		1			2												1												1		5	2	13
3979	1	1	3	2	1			2	2											0												1	0	3	0	15											0	0	0
3996	1	0	4		1			2	0											0												0		6	-1	16	0
4005	1	1	4		1	16		1												0												4		3	2	17
4016	1	1	10	10	1			2	2											1	1	1	1	0	0	0	1	0	0	0	0	3	1	3	0	14											0	0	0
4022	0	0	1	2	1	2	5	1	1											0												0	0	2	0	26	1
4024	2	1	12	12	1			2	2											0												0	0	6	1	20
4054	2	1	20		1			2												1												0		5	1	22		1	1	0	0	0	0	0	0	0
4060	2	1	20		1			2												1												0		5	2	15
4071	2	1	10	10	1			2	2											1												2	0	2	2	16		1	1	1	0	0	0	0	1	0	1	1	0
4075	1	1	15	-9	1	20	-9	1	1											0	1	1	1	0	0	0	0	0	0	0	0	3	1	3	1	35	1
4090	2	1	5	8	1	30		1	2											1	1	1	1	1	1	1	0	0	0	0	0	4	3	2	1	17		1	1	1	0	0	0	1	0	0	0	1	0
4093	1	1	20		1		15	2	0											1												0		4	2	17	1
4095	2	1	15	15	1			2	2											1	1	0	1	0	0	0	0	0	0	0	0	5	5	1	2	15
4098	0	1	2	2	1	3	20	1	1											0	1	0	1	0	0	1	0	0	0	0	0	1	3	1	2	16	1
4109	2	1	15	10	1			2	2											0												0	0	5	1	16		1	0	0	0	0	0	0	1	0	0	0	0
4112	2	1	20	25	1			2	2											0												10	0	4	2	17											0	0	0
4132	1	1	3	3	1			2	2											0												0	0	5	0	16		1	0	1	0	0	0	0	1	0	0	1	0
4143	1	1	6	4	1			2	2											0												0	0	5	-1	18
4153	2	1	20		1			2												0												0		6	2	16
4158	0	0	3	3	1	20		1	1											0												0	0	3	0	18	0
4160	1	1	10		1			2												0												0		6	0	16
4162	9	0	4		1	1		1												1												0		5	1	13		0
4168	2	1	18		1			2												1												0		6	1	15
4177	1	1	20	20	1			2	2											0												0	0	5	2	10											0	0	0
4180	2	1	8		1			2	0	0	1	1	0	0	0	1	0	0	0	1												0		4	2	16	0
4186	1	1	15	15	1		27	2	1											1	0	1	1	0	1	0	0	0	0	0	0	0	1	4	2	13	1										0	0	0
4189	2	1	10		1			2												1												0		3	2	13
4196	1	1	15		1			2												1												1		5	2	17
4199	1	1	8	5	1	17	3	1	1											1	1	0	0	0	0	0	0	0	0	0	0	3	4	1	2	11	1
4214	1	0	5	5	1			2	2											0												0	0	5	0	17
4216	1	1	4		1			2												0												3		2	0	14
4218	0	0	1		1	0		1												0												0		1	2	17
4221	1	1	12		1			2												0												0		6	1	14
4228	2	1	12		1			2												0												0		4	2	15
4238	1	1	7	5	1			2	2											0												0	0	5	0	16
4243	2	1	10		1			2	0	1	0	0	1	1	1	0	0	0	0	1												0		4	2	15	0	0									0	0	0
4258	0	1	20		1			2												1												3		6	2	43		1	1	1	1	1	1	1	1	1
4260	0	0	1		1	3		1												1												0		5	0	18
4267	2	1	10		1		1	2	0	0	1	1	0	0	0	1	0	0	0	1												1		2	2	13	1										0	0	0
4274	2	0	12	10	1			2	2											0												0	0	6	1	21
4276	2	1	5		1		3	2	0	1	0	1	0	0	0	0	0	0	0	0												1		5	2	15	1										0	0	1
4280	2	1	10		1			2												1												0		4	2	14
4285	1	1	15		1			2												1												0		4	2	13		1	0	0	1	0	0	0	1	0
4290	0	0	8		1			2												0												0		4	2	15
4300	1	0	2	2	1	10	25	1	1											0	0	1	1	0	1	0	0	0	0	0	1	0	3	4	2	14	1										1	1	0
4308	1	1	3		1	20		1												1												2		1	2	20		0
4311	1	0	15	14	1			2	2											0												0	0	3	0	13
4313	0	0	20		1	1		1	0	0	0	1	0	1	0	0	0	1	1	1												4		1	-2	16	0										0	0	0
4314	1	1	15	20	1			2	2											0												0	0	5	0	14											0	0	0
4315	2	0	7	8	1			2	2											0												1	0	5	2	15											0	1	0
4318	1	1	5		1			2												1												2		3	2	17
4322	2	1	10		1			2												0												1		3	2	16
4323	1	1	10		1		19	2	0	1	0	1	0	0	0	1	0	0	0	1												1		3	2	13	1										0	0	0
4340	1	0	3	2	1	5	20	1	1											1	0	1	1	0	0	1	1	1	0	0	0	3	2	2	2	13	1										0	0	0
4350	1	1	10	10	1			2	2											0												0	0	5	1	13											1	0	0
4356	0	0	3		1	2		1												0												1		5	2	14		1	0	1	1	1	0	1	1	0
4358	2	0	10	20	1			2	2											0												1	0	4	2	15
4368	1	1	10		1			2												0												0		3	2	25
4370	-8	-8	1	3	1	8		1	2											0	0	1	1	1	0	0	0	0	1	1	1	1	2	2	-8	11											1	1	0
4375	1	0	8	10	1			2	2											0												0	0	5	0	19											1	0	0
4386	2	1	20	20	1			2	2											1	0	0	1	0	0	1	0	0	0	0	0	2	2	4	2	16
4387	1	1	10	10	1			2	2											1	0	1	1	0	1	0	0	0	0	1	0	1	2	6	-1	22											1	1	0
4388	2	1	10		1			2												0												1		4	2	11		1	0	1	1	1	0	0	0	1
4401	1	1	5		1			2	0	1	0	1	0	0	0	0	0	0	0	0												0		5	2	14	0
4416	1	1	15	15	1			2	2											1	0	0	1	0	0	0	1	0	0	0	0	1	1	2	-2	13											1	0	0
4418	1	1	10		1	7		1												0												5		5	-1	12		1	1	1	0	0	0	1	1	0
4428	2	1	5	5	1		15	2	1											0												5	0	5	1	2	1										0	0	0
4429	2	1	20	20	1			2	2											0												0	0	3	2	16											0	1	0
4435	2	1	22	25	1			2	2											1												0	0	3	0	12		1	1	1	0	0	0	1	1	0	1	1	0
4444	1	1	7	8	1			2	2											1												0	0	3	2	12											0	0	0
4450	2	1	8		1			2												0												0		2	2	20
4460	2	1	8	5	1			2	2											1												0	0	2	-2	14
4465	0	0	4		1	2		1	0	1	0	0	0	0	0	0	0	0	0	0												0		1	1	12	0
4472	2	1	5		1			2												1												0		3	2	15
4478	1	1	20	20	1			2	2											0												0	0	6	-1	13											0	0	0
4492	1	0	10	12	1	20		1	2											0												1	0	4	2	15											0	0	0
4502	1	1	10	15	1			2	2											0												0	0	5	2	8		0									0	0	0
4503	0	0	3	5	1	8	10	1	1											0												0	0	6	-2	18	1
4505	2	1	15		1			2												0												3		3	2	13
4506	2	1	10	10	1			2	2											0												0	0	5	2	13											0	0	0
4507	1	1	7	6	1			2	2											1												0	0	5	-1	23											0	1	0
4508	2	1	10		1	20		1												0												2		4	2	16		0
4509	1	1	3		1	15		1												1												4		2	2	20
4510	2	1	30		1			2												0												0		5	1	13
4511	0	0	2		1	2		1												1												2		1	2	18
4514	2	1	8		1			2												0												2		2	2	14
4523	1	1	5		1	15		1												0												0		4	2	18		1	0	1	0	1	1	0	0	0
4525	2	1	20	15	1			2	2											1												0	0	3	2	16											0	1	0
4526	9	0	3		1			2												0												0		5	1	19		1	0	0	0	0	0	0	1	0
4537	1	1	2		1	20		1												1												2		3	-2	18
4541	1	1	2	2	1			2	2											0												1	0	3	2	14
4548	1	0	1		1	5		1	0	1	0	0	0	0	0	0	0	0	0	0												0		2	2	19	0
4552	9	1	2		1	2		1	0	0	0	1	0	0	0	0	0	0	0	0												0		5	0	13	0
4556	2	1	20	20	1			2	2											0												0	0	5	0	15
4559	1	0	10	4	1			2	2											0	0	0	0	0	0	1	0	0	0	0	0	0	10	5	1	14
4563	0	9	2		1	6		1												0												4		2	2	14
4569	2	1	12		1	25		1												1												4		3	1	17		1	1	1	0	0	0	0	1	0
4579	9	0	15		1			2	0	1	0	0	0	0	0	0	0	0	0	0												0		6	0	26	0
4581	2	1	15		1			2												0												0		5	2	15
4589	1	1	10	10	1			2	2											1	1	0	1	0	0	0	0	0	0	0	0	1	1	4	0	24
4600	2	1	20		1			2												1												0		6	-2	12
4601	2	1	15	15	1			2	2											1												0	0	2	2	15											0	0	0
4615	1	0	12		1			2												0												0		3	2	19		1	1	0	0	0	0	1	1	0
4622	2	1	10	10	1			2	2											0												0	0	4	1	21
4636	2	1	10		1	20		1												0												0		3	1	16		1	0	0	0	0	0	0	1	0
4637	2	1	7	7	1			2	2											1												0	0	5	2	20											0	1	0
4638	-8	-8	4	6	1	20		1	2											0	0	0	0	0	0	0	0	0	0	0	0	3	8	6	-8	22
4639	2	1	20		1			2												0												3		4	2	17		1	1	0	0	0	0	0	1	0
4640	1	1	18	20	1	29		1	2											1	1	0	0	1	1	0	0	0	0	0	0	2	2	1	2	14		1	1	0	0	1	0	0	0	0	1	1	0
4651	2	9	20	36	1		30	2	1											1	0	0	0	0	1	0	1	1	1	1	0	1	4	4	1	17	1										0	1	1
4655	2	1	10	15	1			2	2											1	1	1	1	0	1	1	0	1	0	0	0	1	2	3	2	14		1	1	1	0	0	0	0	0	0	0	1	0
4671	1	1	8		1	20		1												1												3		5	0	18		1	1	1	1	0	1	1	1	0
4672	2	1	15		1			2												0												0		5	2	18
4678	1	1	10	10	1			2	2											1												0	0	4	2	11
4685	9	1	3		1	15		1	0	0	0	0	0	0	0	0	0	0	0	1												0		4	2	18	0										1	0	0
4687	2	1	20		1			2												0												0		6	2	13
4691	0	0	20		1			2												0												1		5	0	16
4693	1	1	4	1	1		20	2	1											0	1	0	1	0	0	0	0	0	0	0	0	1	2	3	2	9	1
4695	2	1	30	20	1			2	2											0												0	0	4	2	16											0	0	0
4696	0	1	20	5	1	4	5	1	1											0												0	0	5	1	16	1										1	1	0
4698	1	0	10	20	1	30		1	2											0												0	0	6	0	13		1	0	1	1	0	0	0	1	0	0	0	0
4699	1	1	12	15	1			2	2											0												0	0	5	2	18											0	0	0
4700	1	9	10	10	1			2	2											0												0	0	6	0	13											0	0	0
4701	2	1	30	20	1			2	2											1	1	0	1	0	0	0	1	0	0	0	0	4	10	1	2	16
4703	0	1	10	8	1		15	2	1											0												2	0	5	1	18	1										1	1	0
4707	1	1	12	10	1			2	2											1												3	0	4	2	25											0	0	0
4709	2	1	4		1			2												1												7		2	2	15
4711	1	1	10		1			2	0	1	0	0	1	1	1	0	0	0	0	1												0		3	2	17	0										0	0	0
4721	1	0	4	6	1	5	20	1	1											0												0	0	5	1	15	1	1	0	0	0	0	0	0	0	0	1	0	0
4724	2	1	30		1			2												0												0		4	2	14
4725	1	1	4	4	1		30	2	1											0	0	0	1	0	0	0	0	0	0	0	0	2	50	5	2	21	1										0	1	0
4727	1	1	1	10	1	15		1	2											0	1	0	1	1	1	0	0	0	0	0	0	10	2	1	2	22		1	0	1	0	0	0	0	0	1	0	1	0
4736	1	0	3		1	20		1												0												0		5	0	22
4748	2	1	12	4	1		26	2	1											0	0	0	1	0	0	0	0	1	0	0	0	0	2	5	-2	19	1										0	0	0
4751	1	0	15	10	1			2	2											0												0	0	6	1	-9											1	0	0
4753	2	1	11	11	1			2	2											1												0	0	6	-2	18
4754	2	1	25		1			2												0												3		5	2	10		1	0	1	0	0	1	0	0	0
4755	1	0	8	9	1			2	2											0												2	0	6	2	11		1	1	1	0	0	0	1	0	0	0	0	0
4758	2	1	12	10	1			2	2											1	0	1	1	0	0	1	0	0	0	0	0	0	1	3	2	16											0	1	0
4762	1	1	11		1			2												1												0		3	2	13
4770	2	0	10		1			2	0	1	0	1	0	0	0	0	0	0	0	0												0		5	2	16	0
4775	2	1	8	7	1			2	2											0												0	0	5	2	13
4784	2	1	15		1			2												0												0		5	-1	14
4785	1	1	1		1			2												1												0		6	-2	20		1	1	1	1	1	1	1	1	1
4788	1	1	12	12	1			2	2											0												1	0	4	1	14											0	0	0
4790	2	1	5		1	20		1												1												1		1	0	12
4792	2	1	17	17	1			2	2											0												0	0	6	2	14
4797	1	1	10	10	1			2	2											0	1	1	1	0	0	0	0	0	0	0	0	2	1	5	1	15											0	0	0
4799	2	1	15	16	1			2	2											0												0	0	5	2	12											0	0	0
4800	2	1	20	20	1			2	2											1	0	0	0	0	0	0	1	0	0	0	0	1	2	1	1	13											0	0	0
4804	1	1	12		1			2												0												1		4	1	13
4806	1	1	10	10	1			2	2											0												0	0	5	1	18											0	0	0
4811	2	0	15		1			2												0												0		3	2	21
4813	1	1	30		1			2												0												0		5	0	19
4815	2	1	10		1			2												0												0		5	2	35
4818	2	1	20	20	1			2	2											1												0	0	5	2	16											0	0	0
4830	2	1	15		1			2												1												1		3	2	15
4831	0	0	10	2	1		12	2	1											0	0	1	0	1	0	1	0	0	1	0	1	7	1	1	2	16	1										1	1	0
4838	1	9	10		1			2												0												2		2	2	25
4845	1	0	8		1	20		1	0	1	0	0	0	0	0	0	0	0	0	0												2		2	2	20	0
4846	2	1	10		1			2												1												3		3	0	15
4852	2	1	3		1			2												0												0		5	1	20		1	0	1	0	1	0	0	0	0
4853	0	0	3	2	1	3	25	1	1											0												0	0	2	2	14	1	0									0	0	0
4854	1	0	5		1	14		1												0												0		6	-2	21		0
4858	1	1	11		1			2												0												0		5	2	12		1	0	0	0	0	0	0	1	0
4874	9	0	2		1	30		1	0											0												0		5	0	16	0
4875	2	1	15		1			2												0												2		5	2	19		1	0	0	0	0	0	0	0	1
4884	2	1	35	40	1			2	2											0												0	0	5	0	16											0	0	0
4887	1	1	4	2	1		20	2	1											1	0	1	1	0	0	0	1	0	0	0	0	2	5	5	2	11	1
4890	2	1	20	25	1			2	2											0	0	0	1	1	1	0	0	0	0	0	0	1	1	6	2	18											0	0	0
4891	1	1	8	6	1	20		1	2											1	1	1	0	0	0	0	0	0	0	0	0	3	5	1	2	10
4893	9	9	1		1	1		1												1												1		1	0	13
4900	0	1	4		1			2	0	1	0	0	0	0	0	0	0	0	0	0												1		4	-2	16	0										1	0	0
4901	1	0	5	20	1			2	2											0												0	0	5	0	23
4904	0	0	1	3	1	1	2	1	1											0												0	0	6	-2	17	1
4914	2	1	40	40	1			2	2											0												0	0	5	-1	10											0	0	0
4918	2	1	20	20	1			2	2											1												0	0	6	2	11		1	0	0	0	0	0	0	1	0	0	1	0
4920	0	0	3		1	12		1	0	1	1	1	0	0	0	0	0	0	0	0												1		5	1	13	0
4943	1	1	12	7	1			2	2											1	0	0	0	0	0	0	0	0	0	0	0	0	2	3	2	20											0	0	0
4950	2	1	30		1			2												1												0		6	2	9
4951	2	1	30		1			2												0												0		5	2	15
4952	2	1	40		1			2												0												0		6	-2	18
4959	2	1	8		1			2												0												0		5	2	10
4964	1	1	15		1			2												0												0		5	1	12
4966	2	1	20	20	1			2	2											1	1	0	0	0	0	0	0	0	0	0	0	0	1	2	2	17											0	0	0
4972	2	0	5		1			2	0	1	0	0	0	0	0	0	0	0	0	1												12		2	2	12	0										0	0	0
4974	0	1	3	3	1	4	1	1	1											0												0	0	5	-1	17	1										1	0	0
4976	2	1	10	15	1			2	2											0												3	0	3	2	11		1	0	1	0	1	0	0	0	0	0	1	0
4977	1	1	1	4	1	0	5	1	1											0	1	1	1	0	0	0	0	0	0	0	0	1	2	4	1	17	1										0	1	0
4981	2	1	10		1		2	2	0											0												0		4	2	14	1										0	1	0
4988	2	1	9	7	1			2	2											0												1	0	5	-2	15		1	1	0	0	0	0	0	1	0	1	0	0
4991	2	1	10		1			2												0												0		6	0	14
4996	0	1	2		1	5		1	0	1	1	0	0	0	0	0	0	0	0	0												2		1	1	15	0
5004	9	0	1	5	1	20	10	1	1											0												1	0	4	0	16	1	1	1	1	0	1	1	0	1	0	0	1	0
5006	2	1	8		1			2												0												1		3	2	13
5010	2	1	20		1			2												0												0		6	-1	10
5011	1	1	12	8	1			2	2											1												2	0	3	2	15											0	0	0
5025	1	9	20	20	1			2	2											0												0	0	4	1	17		1	0	1	0	0	0	1	0	0	0	1	0
5028	1	1	10		1			2												0												0		5	-2	16
5036	0	9	10		1			2												1												4		5	-2	16
5051	1	1	20	20	1			2	2											0												0	0	6	0	12											0	0	0
5054	0	0	10		1			2												0												0		5	0	16
5056	1	9	15	4	1	15	30	1	1											0	0	1	1	0	1	0	1	0	1	0	0	2	1	4	2	18	1	1	0	1	0	1	0	0	0	0	0	1	0
5063	9	0	1	2	1	25	5	1	1											0	1	0	1	0	0	1	0	1	0	0	0	2	3	2	2	20	1	1	1	1	0	0	0	0	0	0	0	1	0
5067	1	1	3		1	3		1												0												3		4	2	19
5068	2	1	10		1			2												1												2		3	2	14		1	1	1	0	0	0	0	0	0
5073	2	1	20	20	1			2	2											0												0	0	5	1	16
5076	2	1	3		1	20		1	0	1	0	1	0	0	0	0	0	0	0	0												2		5	0	15	0
5088	2	1	30	20	1			2	2											0												0	0	4	2	19											1	0	0
5094	0	1	2		1	10		1												0												1		5	2	18		1	0	1	0	1	1	0	1	1
5097	0	0	2	1	1	8	20	1	1											0												0	0	4	0	19	1										0	1	0
5098	1	0	10		1			2												0												0		5	0	15
5104	2	1	12		1			2												0												-9		5	2	8
5111	2	1	15		1			2												1												0		3	2	13
5115	2	9	20	25	1			2	2											0	0	1	0	0	1	0	0	0	0	0	0	1	15	4	2	9		1	1	0	0	0	0	0	1	0	1	0	0
5119	2	1	20		1			2												1												1		4	2	12
5126	2	1	6	12	1	20		1	2											0	1	0	1	0	1	0	0	0	0	0	0	3	2	2	2	18		1	1	0	0	0	0	0	0	0	1	0	0
5132	0	0	5		1	1		1	0	1	0	0	0	0	0	0	0	0	1	0												0		5	0	16	0
5133	1	1	15		1	15		1												1												3		5	0	20
5135	1	0	15		1			2	0	0	0	0	0	0	0	0	0	0	0	0												0		5	2	14	0										0	0	0
5136	-9	1	20	20	1			2	2											0												5	0	5	1	18											0	1	0
5139	1	1	3	2	1	0	1	1	1											0	1	1	1	0	0	0	0	0	0	0	0	2	2	5	2	39	1										1	0	0
5147	1	1	20		1			2												1												0		4	2	13
5151	1	1	15	10	1			2	2											1												1	0	3	2	19		1	0	0	0	0	0	0	1	0	0	0	0
5159	1	0	10	10	1		29	2	1											0	1	0	0	0	0	0	0	0	0	0	0	0	1	5	2	14	1	1	0	1	0	0	0	0	0	0	0	1	0
5174	2	1	40	40	1			2	2											0												0	0	6	2	18											0	0	0
5176	2	0	10	10	1			2	2											0												0	0	3	-1	15											0	0	0
5178	2	1	15		1			2												0												0		5	1	17
5179	2	0	8		1			2												0												0		2	2	44
5181	1	1	7	7	1			2	2											0												0	0	2	1	17		1	0	1	0	1	0	0	0	0	0	0	0
5186	2	1	20	10	1			2	2											1	1	1	1	0	0	0	1	1	1	0	0	4	8	2	1	10
5191	0	1	5		1	7		1												0												0		4	1	15
5193	2	1	20	20	1			2	2											0												0	0	5	0	13											0	0	0
5199	1	1	20		1			2												1												3		4	2	20
5202	2	1	20		1			2												0												0		4	2	16
5209	2	1	10	10	1			2	2											0												0	0	5	2	13		1	0	0	0	0	0	0	1	0	0	0	0
5216	1	1	5		1	25		1	0	1	0	0	0	0	0	0	0	0	0	1												3		2	2	30	0	0									0	1	0
5222	2	1	10		1	20		1												1												0		3	2	16		0
5223	1	1	19		1			2												0												0		5	1	19
5227	2	1	14	12	1			2	2											0												0	0	5	1	17											0	0	0
5230	2	1	25	30	1			2	2											0												0	0	5	1	17											0	0	0
5234	1	1	10		1			2												0												0		4	2	15
5245	0	0	1		1	5		1	0	1	-9	0	0	0	0	0	0	0	0	0												0		2	2	18	0
5255	2	1	15		1			2												0												0		4	2	16
5258	1	1	3	2	1	20	16	1	1											0												2	0	3	0	17	1										0	1	0
5265	1	1	10		1	8		1	0	1	0	0	0	0	0	0	0	0	0	0												1		5	1	18	0										1	0	0
5269	1	1	1		1	3		1												0												3		1	2	17		0
5275	1	1	29		1			2												0												40		2	2	14
5277	0	1	3	1	1	15	10	1	1											0	1	0	0	0	0	0	0	0	0	0	0	1	2	3	2	16	1
5297	2	1	20	20	1			2	2											1												2	0	3	2	18		1	0	1	0	0	0	0	1	0	0	0	0
5298	9	0	2		1	10		1	0	1	0	0	1	1	0	0	0	0	0	0												0		6	0	12	0	1	1	1	0	0	1	0	1	0	0	0	0
5302	2	1	15		1			2												1												8		2	2	16
5307	0	1	1	1	1		20	2	1											1	1	1	1	1	1	1	1	0	0	1	0	0	6	3	0	21	1	1	1	1	1	1	1	1	1	0	1	1	1
5308	0	0	2	1	1	2		1	1											0	1	0	0	0	0	0	0	0	0	0	0	2	3	5	-2	13	0
5313	0	0	10		1	20		1												0												2		3	-1	14
5320	2	1	15		1			2												1												0		3	2	15
5324	1	0	5	5	1			2	2											0												0	0	5	1	18		0									0	1	0
5331	0	1	5	1	1		5	2	1											0												0	0	5	2	18	1
5332	1	1	4		1	12		1												1												3		1	2	16		0
5334	2	1	16	15	1			2	2											0	1	1	1	0	0	0	0	0	0	0	0	2	2	4	2	23											1	0	0
5336	1	1	5	1	1	15		1	1											0	1	0	1	1	0	0	0	0	0	0	0	0	1	3	2	18	0										0	0	0
5337	2	1	15	15	1			2	2											0												0	0	6	1	19											0	0	0
5341	0	0	5		1	2		1	0	0	0	1	0	0	0	0	0	0	0	1												12		1	0	15	0
5342	0	0	12		1			2												0												0		5	0	17
5349	1	0	5		1			2												1												0		3	0	16
5354	2	1	25	4	1			2	1											1	1	1	1	1	0	1	1	1	1	1	1	0	45	3	2	19	0	1	1	1	0	1	0	0	0	0	1	0	0
5357	0	0	5		1	5		1	0	0	0	1	0	0	0	0	0	0	0	0												0		4	1	17	0
5359	1	1	9		1	20		1	0											1												2		3	1	17	0
5360	2	0	15	15	1			2	2											0												0	0	4	2	16
5362	2	1	25		1			2												0												0		5	2	17
5364	2	1	15	15	1			2	2											1												0		5	1	19											0	0	0
5368	2	0	10		1			2												0												6		3	0	21
5369	2	1	15		1		1	2	0	0	-9	0	0	0	0	0	0	0	0	0												0		4	2	20	1
5377	2	9	25	15	1			2	2											0	1	0	0	1	1	0	0	0	0	0	0	0	1	5	2	12		1	0	0	0	0	0	0	1	0	0	0	0
5380	2	1	20		1			2												1												3		3	2	13
5395	1	1	5		1			2												0												0		6	2	10
5400	1	1	10	5	1			2	2											0												0	0	5	2	15
5406	2	1	15		1			2												1												1		2	2	17
5408	0	0	3		1	25		1	0	1	0	0	0	0	0	0	0	0	0	0												0		5	2	16	0
5410	2	1	15		1			2												1												1		3	2	11
5411	2	1	25		1			2												1												0		-9	2	13		1	0	1	0	0	0	0	1	0
5419	1	1	6		1			2												0												1		5	2	16		1	0	0	0	0	0	0	1	0
5421	1	1	25		1			2												1												1		2	1	20		1	1	0	0	0	0	0	1	0
5424	2	1	8	6	1			2	2											0												1	0	4	2	15											0	0	0
5426	0	1	4		1	20		1												0												0		5	1	14
5430	0	0	4	2	1	10	2	1	1											0												1	0	1	1	24	1										1	0	0
5431	2	1	25		1			2												1												0		5	2	11
5432	1	1	1		1	19		1												1												1		3	2	18
5442	1	1	15	15	1			2	2											1												0	0	5	2	15		1	0	0	1	0	0	0	0	0	0	0	1
5458	1	0	2		1	20		1												0												1		3	1	13
5459	2	1	20		1			2												0												0		5	2	15		1	0	1	0	0	0	0	1	0
5469	0	0	2		1	10		1												0												2		3	2	16
5473	2	1	6	8	1			2	2											0												0	0	5	2	13											0	0	0
5474	2	1	20		1			2												1												1		5	2	18		1	0	0	0	1	1	0	0	0
5475	2	1	20		1			2												0												-9		4	2	14
5479	0	0	4	2	1	0	2	1	1											0												0	0	6	-2	15	1										1	1	0
5480	2	1	15		1			2												1												2		4	2	17
5483	2	1	20	20	1			2	2											1												0	0	5	2	15											1	0	0
5486	0	1	2		1			2												0												0		5	-1	6
5487	2	1	8		1	27		1												1												1		3	1	12		1	0	0	0	0	0	0	1	0
5491	2	1	20	15	1			2	2											0												0	0	5	2	15
5497	2	1	20		1			2												1												0		5	-2	12
5502	1	1	7	5	1	10	2	1	1											1	0	0	1	0	0	0	1	0	0	0	0	4	6	4	2	21	1
5513	2	1	15		1			2												1												0		3	2	15
5514	2	1	7	7	1			2	2											0												1	0	4	2	13											0	0	0
5515	0	1	1		1	4		1												0												0		5	-1	16
5525	2	1	15	10	1			2	2											0												0	0	5	2	13											0	0	0
5527	2	0	4	2	1	25	10	1	1											0	0	0	0	0	0	0	0	0	0	0	0	4	2	4	0	15	1										0	0	0
5533	2	1	6	10	1			2	2											0												2	0	5	2	12		1	0	1	0	1	0	0	0	0	1	1	0
5537	2	1	9	9	1			2	2											1	0	0	1	0	1	0	1	0	1	0	0	4	3	1	2	15		1	0	1	0	0	0	0	0	1	0	1	0
5539	0	1	6		1	6		1												0												1		3	-1	17
5545	2	1	30	40	1			2	2											1	0	0	0	0	0	0	0	0	0	0	0	0	1	6	2	11		1	1	0	0	0	0	0	0	0	0	0	0
5548	2	1	20	20	1		25	2	1											1	0	0	1	0	1	0	0	1	0	0	0	2	3	4	2	14	1										1	0	0
5550	1	0	6	8	1			2	2											0												0	0	3	2	19
5558	2	1	12	12	1			2	2											0												0	0	6	1	17
5561	0	0	10		1	0	1	1	0	1	0	0	0	0	0	0	0	0	0	0												1		3	0	19	1
5564	1	0	10	10	1	15		1	2											0												0	0	5	0	14											1	0	0
5571	2	1	15	15	1			2	2											0												0	0	4	1	13											1	1	0
5578	0	1	7		1			2												0												0		6	0	8
5584	1	1	25	20	1			2	2											1												0	0	4	1	16											0	0	0
5588	2	1	12		1			2												0												3		5	2	12
5591	2	1	20		1			2												1												3		4	2	17
5595	2	1	15	20	1			2	2											1	1	0	1	0	0	0	1	0	0	0	0	2	2	2	2	17											0	0	0
5597	2	1	10		1			2												1												0		6		5
5610	2	1	15	10	1			2	2											1	0	1	1	0	0	0	0	0	0	0	0	0	1	2	2	15
5612	0	0	2		1	10		1												0												0		1	0	18
5616	2	1	7		1		2	2	0	1	0	0	0	0	0	0	0	1	0	0												3		2	1	18	1
5624	2	1	15	15	1			2	2											0												0	0	6	2	17
5625	2	1	20	20	1			2	2											1	1	1	1	0	0	0	1	0	1	0	0	3	3	2	2	16											0	0	0
5629	2	1	10	20	1			2	2											0	1	0	1	0	1	0	0	0	0	0	0	0	1	5	2	11		1	0	0	0	0	0	0	1	0	0	0	0
5630	0	0	2		1	15		1												0												2		5	2	20
5631	1	1	20	30	1			2	2											0	1	0	1	0	0	0	0	0	0	0	0	1	-8	3	2	16											0	0	0
5633	0	1	10		1	2		1												0												0		1	-1	18		1	0	1	0	1	0	0	0	0
5641	2	1	25		1			2												1												0		5	-1	14
5644	1	1	22	16	1			2	2											0												0	0	6	2	20											0	1	0
5645	2	1	10		1		5	2	0	1	0	0	0	0	0	1	0	0	0	1												3		6	2	16	1	1	0	0	1	0	0	0	0	0	1	0	0
5646	2	1	20	20	1			2	2											0												0	0	5	-1	16											0	0	0
5654	1	1	7	4	1	25	20	1	1											0	0	1	1	0	0	1	0	0	1	1	0	12	6	2	2	18	1	1	1	1	0	0	0	0	0	0	1	0	0
5659	2	1	10	5	1			2	2											0	1	1	1	0	0	0	1	0	0	0	0	4	3	2	2	13
5665	0	0	4	2	1	7	3	1	1											0												0	0	6	0	20	1										0	1	0
5667	2	1	18	18	1			2	2											0												0	0	5	1	15		1	0	1	0	1	0	0	1	0	0	1	1
5670	2	1	20	20	1		20	2	1											1												1	0	5	2	11	1										0	1	1
5673	1	1	10	10	1			2	2											1	0	0	1	0	0	0	1	1	0	0	0	0	1	3	2	13
5675	2	1	10	15	1			2	2											0												0	0	5	2	8											0	0	0
5679	1	9	5	6	1	17	12	1	1											0	1	1	1	0	0	1	0	0	0	0	0	2	1	2	0	17	1
5681	2	1	18	18	1			2	2											1	1	0	1	0	0	0	0	0	0	1	0	4	3	2	2	16											0	0	1
5683	2	1	15	15	1			2	2											0												0	0	5	1	19											0	0	0
5696	1	0	20		1			2												1												5		5	0	18
5704	2	1	12	14	1			2	2											1												0	0	6	1	29											0	0	0
5717	9	1	4	3	1	15	19	1	1											0												0	0	4	0	12	1	1	1	1	0	1	0	0	0	0	1	1	0
5723	1	1	10		1			2												0												0		3	2	14		1	0	1	1	1	1	1	1	0
5727	1	1	20		1			2												1												0		4	1	15
5730	2	1	15		1			2												0												0		4	2	17
5731	2	1	20		1			2												0												0		5	2	16
5743	2	1	20		1			2												1												2		4	2	13
5744	2	1	15	10	1		30	2	1											0												0	0	5	2	15	1										0	1	1
5745	1	1	12		1			2	0	0	1	1	1	0	0	0	0	0	0	0												1		4	2	17	0										1	0	0
5752	0	0	2		1	1		1	0											0												0		4	2	22	0
5757	2	1	25		1			2												0												0		6	2	10
5759	2	1	50	50	1			2	2											1												0	0	5	2	21
5761	2	1	8		1			2												0												3		5	2	18		1	0	1	1	1	0	0	0	0
5768	1	1	15	10	1			2	2											0	1	0	1	0	0	0	0	0	0	0	0	0	1	5	1	22
5770	1	0	4		1	10		1												0												0		3	1	18		1	0	1	1	1	1	0	1	0
5777	2	1	20		1			2												1												2		3	2	17
5786	1	1	3		1	20		1												0												1		3	2	15
5787	0	1	1	1	1	1		1	1											0												0	0	6	-1	16	0
5794	1	1	6		1			2												0												1		2	2	11		1	0	1	0	0	0	0	0	0
5798	2	1	20	20	1			2	2											0												0	0	6	2	13		1	0	0	0	1	0	0	1	0	0	1	0
5809	1	0	10	8	1			2	2											0												0	0	3	1	25
5814	2	1	20		1			2												0												0		5	2	16		1	0	1	0	1	0	0	0	0
5819	0	0	3		1	3		1												0												0		4	1	19
5822	1	1	10		1	15		1												0												0		3	2	12		1	0	1	0	0	0	0	1	0
5833	2	1	20	20	1			2	2											1	1	1	1	0	0	0	0	0	0	0	0	0	2	4	2	18											0	0	0
5842	2	1	20		1			2												0												0		5	2	13		1	1	0	0	0	0	0	1	0
5843	2	1	15		1			2												1												2		5	2	12		0
5846	1	1	15		1			2												0												0		5	2	16
5849	2	1	4		1			2												0												0		5	2	12
5860	1	1	15	10	1			2	2											0												0	0	6	2	18
5871	1	1	6	10	1			2	2											0												0	0	2	1	18											1	1	0
5872	2	1	7	10	1			2	2											0	1	0	1	0	0	1	0	0	0	0	0	1	1	3	2	18
5873	2	1	15	15	1			2	2											1												1	0	4	2	13											0	0	0
5890	2	1	5		1			2												1												8		1	2	12
5893	1	1	15		1			2												1												0		4	2	17
5902	2	1	4	7	1	19	29	1	1											1	1	0	1	1	1	1	0	0	1	0	0	3	2	3	2	25	1	1	0	0	0	0	0	0	1	0	0	1	1
5907	2	1	12	11	1			2	2											0	0	0	1	0	0	0	0	1	0	0	0	1	1	5	2	14
5908	1	0	14		1			2												0												0		3	-2	9		1	1	0	0	0	1	0	1	0
5911	1	1	20		1			2												0												0		5	1	15
5927	1	1	2		1	15		1												0												0		-9	-2	14
5945	2	1	30		1			2												0												0		2	2	17
5946	1	0	35	35	1			2	2											0												0	0	4	1	17
5947	1	1	6	5	1			2	2											0	1	0	1	0	0	0	0	0	0	0	0	1	2	4	2	14
5953	2	1	15	12	1			2	2											1	0	0	1	0	1	0	0	0	0	0	0	0	1	3	2	15											0	0	0
5963	1	1	10		1			2												0												0		6	0	18
5964	1	0	1		1			2												0												0		6	1	13
5984	1	1	15	15	1			2	2											1	0	1	1	0	0	1	1	1	0	0	0	4	2	5	2	18											1	0	0
5990	2	1	5	5	1			2	2											0												2	0	4	2	21
5991	1	1	10		1	26		1												0												0		5	1	14
5992	2	1	10		1			2												1												2		3	2	15
5999	1	1	6		1	24		1												0												2		4	1	12		1	1	1	1	1	0	1	1	0
6001	2	1	20		1			2												0												0		4	2	17		1	1	0	0	0	0	0	0	0
6016	1	0	3		1	20		1												1												2		3	2	19		0
6017	2	0	2		1	13		1												0												0		6	0	18
6022	1	1	20		1			2												1												0		6	2	17
6023	2	1	14	15	1			2	2											1	1	0	1	0	0	0	0	0	0	0	0	0	1	5	2	12											0	0	0
6032	2	1	20	20	1			2	2											0												1	0	3	2	14		1	1	0	0	1	1	0	0	0	1	0	0
6046	2	1	15		1			2												1												0		5	2	13		0
6048	1	1	1		1			2												1												0		5	0	21
6064	1	1	8		1			2												0												1		5	0	19
6065	2	0	25		1			2												1												0		5	2	16
6069	2	1	20		1			2												1												0		4	2	15		1	0	1	0	0	0	0	1	0
6073	2	1	30		1			2												0												0		5	0	9
6081	1	1	12		1			2	0											0												2		5	2	14	0
6087	2	1	12		1			2												0												0		4	0	18
6091	9	9	20		1			2												0												0		6	0	9
6092	0	0	3		1	5		1												0												0		5	1	21		1	1	0	0	0	0	1	1	0
6093	0	0	2		1	1		1												0												0		5	2	16
6096	2	1	20		1			2												1												1		5	2	16
6100	0	0	10		1			2												0												3		5	2	13		1	0	0	0	0	0	0	1	0
6101	1	1	4	5	1	15	20	1	1											0												1	0	2	1	40	1										0	1	0
6103	1	1	3	3	1			2	2											0	1	0	1	0	0	0	0	0	0	0	0	1	2	4	2	10											0	1	0
6105	1	1	12	10	1			2	2											0												0	0	3	2	21		1	1	0	0	0	0	0	1	0	1	0	0
6121	1	1	10		1			2												1												3		3	2	14
6126	2	1	15	16	1			2	2											0	1	0	1	0	0	1	0	0	0	1	1	2	5	2	2	13											1	0	0
6132	1	1	20	20	1			2	2											0												0	0	6	0	25		0									1	1	0
6146	2	1	20	20	1			2	2											1												0	0	4	2	15											0	0	0
6155	1	0	5	5	1			2	2											0												0	0	4	2	17
6156	9	0	5		1			2												1												0		5	2	16
6157	1	0	5	10	1			2	2											1												0	0	5	0	18
6159	2	1	20	20	1			2	2											1	1	0	1	0	0	0	1	0	0	0	0	1	1	4	2	13
6163	2	1	10		1			2												0												0		5	2	16
6171	9	1	15	15	1			2	2											0												0	0	6	0	11
6175	0	0	1		1	3	10	1	0	0	1	1	0	0	1	1	0	0	0	0												2		4	2	19	1
6176	0	1	10		1			2												1												12		2	2	40
6183	2	1	18		1			2												0												2		2	2	13
6188	2	1	15		1			2												0												0		4	2	18		0
6189	2	1	20		1			2												0												0		5	2	12
6193	2	1	30		1			2												1												0		5	2	14
6198	0	1	3		1	6		1												0												0		6	1	16
6199	1	0	2		1	15		1												0												2		4	-1	18
6200	2	1	15	10	1			2	2											0	1	0	1	0	0	0	0	0	0	0	0	0	1	1	-9	17
6202	1	1	2		1	24		1												1												3		3	2	16
6204	1	0	6		1			2												0												0		6	-2	17		1	0	1	0	1	0	0	1	0
6205	0	1	10		1	9		1												1												5		3	0	25
6213	1	1	5		1			2	0	1	0	0	1	1	0	0	0	0	0	0												1		3	2	12	0										1	0	0
6214	2	1	30		1			2												1												2		3	2	8
6218	1	0	30	30	1			2	2											0												0	0	6	0	19											0	0	0
6228	2	1	10		1			2												1												2		3	2	14
6230	2	1	25		1			2												0												2		4	1	12
6233	1	1	15		1			2												1												0		3	1	23
6234	9	1	3		1	15		1	0	1	0	0	0	0	0	0	0	0	0	0												0		5	-1	15	0
6238	2	1	10		1			2												1												2		3	2	16		1	1	1	0	1	0	1	1	0
6239	1	1	2		1	5		1												0												0		5	2	14
6242	9	0	2		1	5		1												0												40		5	0	15
6254	2	1	1	4	1	27		1	2											0	0	0	0	0	0	1	0	0	0	0	0	0	1	5	2	15
6255	0	1	7		1			2												0												0		5	0	18		1	1	1	1	0	1	0	1	0
6263	2	1	15	10	1			2	2											1	1	0	0	0	0	1	0	1	1	1	0	5	4	5	1	15
6267	1	1	2		1	10		1												0												1		5	2	20
6274	1	1	4		1	10		1	0	1	0	0	0	0	0	0	0	0	0	0												0		3	2	16	0										1	0	0
6279	1	1	15		1	30		1												0												0		4	2	17
6289	9	0	10		1	20		1												0												0		3	1	19
6296	2	1	15		1			2												1												0		5	-2	18
6297	2	1	20		1			2												0												0		4	2	16
6300	1	1	20	20	1			2	2											1	1	0	1	1	1	0	0	0	0	0	0	3	1	3	2	13		1	0	0	0	1	0	0	1	0	0	0	0
6302	1	1	2		1	5		1												0												0		5	2	14		1	0	1	0	0	0	0	1	0
6314	2	1	10		1			2												1												0		4	2	13
6329	2	1	12		1		2	2	0	0	1	1	0	0	0	0	0	0	0	1												2		6	0	14	1										1	0	0
6337	1	0	2		1	15		1	0	1	0	0	0	0	0	0	0	0	0	0												1		3	2	17	0										0	0	0
6348	1	1	7		1			2												0												0		5	2	8
6352	1	1	5		1	20		1												0												0		5	1	18
6361	1	1	7		1			2												1												1		6	0	19
6363	0	0	10		1			2	0	1	1	1	0	0	0	1	0	0	1	0												1		1	1	16	0
6369	1	1	5	8	1	15		1	2											0	1	0	1	1	1	0	0	0	0	1	1	3	4	5	2	13											0	1	0
6371	1	1	2		1	17		1												0												0		5	2	14
6376	2	1	20	30	1			2	2											1												0	0	2	2	16											0	0	0
6381	9	1	8		1	25	15	1	0	1	0	0	0	0	0	0	0	0	0	0												0		5	0	18	1
6385	1	1	20		1			2	0											1												2		3	-1	16	0										0	0	0
6388	2	1	10	20	1			2	2											0												0	0	4	2	15		1	0	1	0	1	0	0	1	0	0	1	0
6395	2	1	15		1			2												1												0		1	2	16		1	0	1	0	0	0	0	1	0
6425	1	0	5		1	20		1												1												3		2	2	12
6433	0	1	1		1	25		1												0												0		5	-1	18
6435	2	1	20		1			2												1												2		3	2	8		1	0	1	0	1	0	0	1	0
6449	2	1	15	18	1			2	2											0	1	1	1	0	0	0	1	0	1	0	0	0	4	3	2	14											0	1	0
6451	1	0	5		1	20		1												0												0		3	2	17
6452	2	1	10	3	1		20	2	1											1	1	1	1	1	1	0	0	1	0	0	0	5	4	5	2	11	1	1	0	1	0	1	1	0	1	0	0	1	0
6453	1	1	5		1			2												0												0		5	2	23
6454	2	1	13		1			2												1												0		5	2	15
6461	0	0	5		1			2												0												1		3	2	25
6465	1	0	20		1			2												1												3		2	2	19		1	1	0	0	0	0	0	1	0
6468	2	1	20		1			2												1												2		4	2	14		0
6469	9	1	20	20	1			2	2											0												0	0	4	1	25											0	1	0
6470	1	1	12		1	15		1	0	0	0	0	0	0	0	0	0	0	0	0												0		5	2	15	0	1	0	0	0	0	0	0	1	0	0	0	0
6473	1	1	4	3	1			2	2											1	0	1	1	0	1	0	1	0	0	1	0	0	1	5	1	12		1	1	0	0	0	0	0	1	0	1	1	1
6480	2	1	45	40	1			2	2											0												1	0	5	2	16											1	0	0
6481	0	0	4		1	25		1												0												5		1	-1	15
6486	2	1	40		1			2												0												0		5	1	30
6491	0	9	10		1			2												0												0		4	1	15
6498	2	1	4		1	20		1												1												2		3	2	17		1	0	1	0	0	1	0	1	0
[truncated: 45 more columns]
